# Supplementary material for: Adaptive laboratory evolution of native methanol assimilation in Saccharomyces cerevisiae
Source: Nat Commun. 2020 Nov 4;11:5564. doi: 10.1038/s41467-020-19390-9 (PMC7643182; doi:10.1038/s41467-020-19390-9)
Supplement: Supplementary file 2 — Supplementary Data 1 [file 41467_2020_19390_MOESM2_ESM.xlsx]

## Sheet: Hoja1
Name	Differential Expression Adjusted p-value	Differential Expression Log2 Ratio	Differential Expression p-value	gene	locus_tag
ARN2 CDS	NA	NA	NA	ARN2	YHL047C
SEO1 CDS	NA	NA	NA	SEO1	YAL067C
hypothetical protein CDS	NA	NA	NA		YAL064W
hypothetical protein CDS	NA	NA	NA		YAL063C-A
ADH7 CDS	NA	NA	NA	ADH7	YCR105W
AYT1 CDS	NA	NA	NA	AYT1	YLL063C
hypothetical protein CDS	NA	NA	NA		YNR071C
AIF1 CDS	NA	NA	NA	AIF1	YNR074C
HXT13 CDS	1.45845e-60	2.94963	2.45614e-64	HXT13	YEL069C
HXT17 CDS	5.55909e-42	2.68865	1.87238e-45	HXT17	YNR072W
DAK2 CDS	1.17462e-20	2.34167	1.78033e-23	DAK2	YFL053W
DSF1 CDS	3.15209e-31	2.15225	2.65417e-34	DSF1	YEL070W
hypothetical protein CDS	3.15209e-31	2.11441	2.40316e-34		YNR073C
RTS3 CDS	6.92526e-21	1.99861	9.33009e-24	RTS3	YGR161C
hypothetical protein CDS	1.4784e-21	1.96973	1.74281e-24		YJL133C-A
MAL12 CDS	7.7074e-13	1.94273	2.46616e-15	MAL12	YGR292W
COX5B CDS	1.54547e-27	1.8889	1.56161e-30	COX5B	YIL111W
MAL32 CDS	7.16154e-11	1.77727	3.25634e-13	MAL32	YBR299W
MAL11 CDS	5.37536e-12	1.73959	2.08207e-14	MAL11	YGR289C
PFK27 CDS	7.05676e-13	1.56127	2.13913e-15	PFK27	YOL136C
IZH4 CDS	7.05676e-13	1.55677	2.02451e-15	IZH4	YOL101C
hypothetical protein CDS	1.1229e-14	1.51776	2.45836e-17		YFL054C
hypothetical protein CDS	9.55499e-09	1.40258	6.11468e-11		YNR014W
hypothetical protein CDS	1.93455e-09	1.31273	1.10769e-11		YLR413W
HXT16 CDS	2.8332e-14	1.30965	6.67983e-17	HXT16	YJR158W
PUS2 CDS	5.25305e-10	1.3066	2.74242e-12	PUS2	YGL063W
hypothetical protein CDS	1.35981e-12	1.30231	4.95377e-15		YMR252C
KAR2 CDS	1.52723e-07	1.30043	1.15738e-09	KAR2	YJL034W
OLE1 CDS	4.17771e-11	1.28744	1.82924e-13	OLE1	YGL055W
HXT15 CDS	3.26337e-13	1.27652	8.79318e-16	HXT15	YDL245C
DOG1 CDS	1.42981e-08	1.27293	9.63161e-11	DOG1	YHR044C
MEP3 CDS	4.86088e-09	1.25834	2.86512e-11	MEP3	YPR138C
HXT10 CDS	6.41455e-07	1.22487	5.5093e-09	HXT10	YFL011W
SRD1 CDS	2.45376e-11	1.21395	9.91753e-14	SRD1	YCR018C
IZH2 CDS	1.35981e-12	1.15809	5.03804e-15	IZH2	YOL002C
hypothetical protein CDS	3.21166e-10	1.14039	1.56851e-12		YNR034W-A
STB6 CDS	2.75119e-11	1.12827	1.1583e-13	STB6	YKL072W
TDA4 CDS	6.21249e-08	1.10104	4.49877e-10	TDA4	YJR116W
MAL31 CDS	1.0372e-05	1.06466	1.1703e-07	MAL31	YBR298C
hypothetical protein CDS	3.60672e-07	1.06402	3.03698e-09		YJL144W
ESF1 CDS	2.35182e-08	1.05872	1.62386e-10	ESF1	YDR365C
hypothetical protein CDS	0.000128618	1.05578	2.05772e-06		YNL024C
USV1 CDS	1.42981e-08	1.05094	9.49823e-11	USV1	YPL230W
PAU7 CDS	9.79302e-06	1.03994	1.08848e-07	PAU7	YAR020C
ICT1 CDS	1.06586e-07	1.03576	7.89788e-10	ICT1	YLR099C
YET2 CDS	1.2849e-06	1.01483	1.19013e-08	YET2	YMR040W
PIS1 CDS	1.78712e-05	1.01274	2.19703e-07	PIS1	YPR113W
hypothetical protein CDS	1.63999e-06	1.00836	1.54664e-08		YFL002W-A
ISF1 CDS	1.02625e-06	1.00613	9.33272e-09	ISF1	YMR081C
HES1 CDS	1.22043e-05	0.997846	1.41815e-07	HES1	YOR237W
hypothetical protein CDS	4.74013e-06	0.993767	4.86945e-08		YDR034C-C
hypothetical protein CDS	2.20265e-07	0.986382	1.74342e-09		YPR027C
hypothetical protein CDS	0.000811451	0.972997	1.72184e-05		YJR115W
hypothetical protein CDS	5.54987e-06	0.972775	5.79475e-08		YGR161W-B
hypothetical protein CDS	2.61775e-05	0.96905	3.35044e-07		YFL002W-B
IRC10 CDS	3.614e-06	0.964893	3.59088e-08	IRC10	YOL015W
GAC1 CDS	3.34086e-07	0.963593	2.75686e-09	GAC1	YOR178C
ARG1 CDS	7.18323e-07	0.959459	6.41144e-09	ARG1	YOL058W
hypothetical protein CDS	9.65512e-06	0.956715	1.05689e-07		YLR410W-B
hypothetical protein CDS	6.79299e-05	0.955055	9.83828e-07		YDR261W-B
hypothetical protein CDS	0.00137411	0.953343	3.10089e-05		YOR268C
hypothetical protein CDS	1.32104e-05	0.948729	1.57956e-07		YCL019W
hypothetical protein CDS	5.01623e-08	0.941067	3.54802e-10		YGR161W-C
SUC2 CDS	1.73792e-07	0.937617	1.34632e-09	SUC2	YIL162W
hypothetical protein CDS	3.07662e-05	0.917005	3.98956e-07		YOR192C-B
hypothetical protein CDS	0.0115519	0.916708	0.000410483		YDR034C-A
FIT2 CDS	7.02372e-06	0.914518	7.48006e-08	FIT2	YOR382W
hypothetical protein CDS	0.00012655	0.91251	2.00332e-06		YDR261W-A
hypothetical protein CDS	9.0055e-05	0.903416	1.36493e-06		YGR161W-A
hypothetical protein CDS	6.11446e-05	0.894543	8.64962e-07		YLR410W-A
TYE7 CDS	0.000179001	0.893946	2.98436e-06	TYE7	YOR344C
ENO2 CDS	0.000694685	0.889333	1.43936e-05	ENO2	YHR174W
hypothetical protein CDS	0.000146441	0.889231	2.39218e-06		YPR145C-A
hypothetical protein CDS	0.00260636	0.886419	6.67173e-05		YLR346C
hypothetical protein CDS	3.58857e-05	0.882791	4.71385e-07		YDR034C-D
THI5 CDS	2.61775e-05	0.871638	3.34194e-07	THI5	YFL058W
EMI2 CDS	0.000283904	0.863633	5.0202e-06	EMI2	YDR516C
FAS1 CDS	4.09746e-05	0.852005	5.65833e-07	FAS1	YKL182W
TDH1 CDS	0.000216966	0.849977	3.69039e-06	TDH1	YJL052W
BDH1 CDS	3.70012e-06	0.844131	3.73875e-08	BDH1	YAL060W
THI12 CDS	2.09607e-05	0.82341	2.61215e-07	THI12	YNL332W
MTL1 CDS	0.000277604	0.820353	4.86204e-06	MTL1	YGR023W
GLK1 CDS	0.000104321	0.816006	1.61629e-06	GLK1	YCL040W
hypothetical protein CDS	0.000804387	0.802462	1.6933e-05		YFL051C
SPI1 CDS	9.94621e-05	0.798369	1.52426e-06	SPI1	YER150W
DIF1 CDS	4.02997e-05	0.797611	5.42434e-07	DIF1	YLR437C
TAD2 CDS	0.00381382	0.797515	0.000106617	TAD2	YJL035C
ARG7 CDS	0.000318723	0.796522	5.68956e-06	ARG7	YMR062C
MGA2 CDS	0.00104448	0.775204	2.2515e-05	MGA2	YIR033W
hypothetical protein CDS	0.000351948	0.774479	6.34195e-06		YFL052W
COS10 CDS	0.0109788	0.773032	0.000382722	COS10	YNR075W
hypothetical protein CDS	0.00109561	0.771682	2.3953e-05		YBL100W-B
hypothetical protein CDS	0.0336878	0.766451	0.00175019		YIL102C
INO1 CDS	0.00307196	0.765781	8.2257e-05	INO1	YJL153C
ENA5 CDS	0.0124014	0.763191	0.000453199	ENA5	YDR038C
HSP30 CDS	0.000217411	0.762242	3.7712e-06	HSP30	YCR021C
hypothetical protein CDS	0.00399331	0.757679	0.000113653		YCL042W
BAG7 CDS	0.00060408	0.747636	1.22976e-05	BAG7	YOR134W
DBF20 CDS	0.00177324	0.740893	4.21063e-05	DBF20	YPR111W
PRM7 CDS	0.000411942	0.737999	7.63112e-06	PRM7	YDL039C
ERO1 CDS	0.0134885	0.736426	0.000517916	ERO1	YML130C
BSC1 CDS	0.00631593	0.730565	0.000202093	BSC1	YDL037C
hypothetical protein CDS	0.0017224	0.730225	4.0609e-05		YLR460C
ECL1 CDS	0.00229243	0.727799	5.7137e-05	ECL1	YGR146C
hypothetical protein CDS	0.00472784	0.72107	0.000138711		YFL041W-A
IML2 CDS	0.00472784	0.720543	0.000139335	IML2	YJL082W
hypothetical protein CDS	0.00670236	0.718572	0.000220101		YBL100W-A
hypothetical protein CDS	0.000216966	0.711838	3.66239e-06		YGL039W
LHS1 CDS	0.0012063	0.706254	2.68156e-05	LHS1	YKL073W
SRL4 CDS	0.00310016	0.705343	8.3534e-05	SRL4	YPL033C
HXT2 CDS	0.0146924	0.704732	0.000581462	HXT2	YMR011W
ENA2 CDS	0.0244295	0.701476	0.00113961	ENA2	YDR039C
ARG3 CDS	0.000601157	0.6993	1.20474e-05	ARG3	YJL088W
HXK1 CDS	0.012284	0.697133	0.00044684	HXK1	YFR053C
hypothetical protein CDS	0.000469743	0.693429	8.86008e-06		YLR224W
YPS3 CDS	0.0131984	0.691909	0.000495361	YPS3	YLR121C
hypothetical protein CDS	0.0490876	0.678477	0.00305398		YGR273C
YRO2 CDS	0.00109561	0.677759	2.39861e-05	YRO2	YBR054W
SET4 CDS	0.00250801	0.67678	6.35413e-05	SET4	YJL105W
hypothetical protein CDS	0.00383868	0.674094	0.000107959		YDR210W-B
ZWF1 CDS	0.00312039	0.672972	8.46048e-05	ZWF1	YNL241C
SUT1 CDS	0.00424312	0.672871	0.000121477	SUT1	YGL162W
MRK1 CDS	0.00499021	0.671403	0.000149589	MRK1	YDL079C
ENA1 CDS	0.0276173	0.671025	0.00133448	ENA1	YDR040C
hypothetical protein CDS	0.000591369	0.66171	1.17517e-05		YBR284W
hypothetical protein CDS	0.00143315	0.655398	3.2824e-05		YBR230W-A
hypothetical protein CDS	0.0200352	0.645475	0.000843516		YPL272C
MCD4 CDS	0.033853	0.638886	0.00177246	MCD4	YKL165C
NRG2 CDS	0.0770158	0.632636	0.00610886	NRG2	YBR066C
ALK1 CDS	0.0137758	0.631954	0.000535907	ALK1	YGL021W
IZH1 CDS	0.00547382	0.630412	0.000166851	IZH1	YDR492W
ROX3 CDS	0.00366909	0.62911	0.000101954	ROX3	YBL093C
BIO2 CDS	0.022198	0.627232	0.000964478	BIO2	YGR286C
INO2 CDS	0.0228077	0.623045	0.00100634	INO2	YDR123C
SAM2 CDS	0.00510174	0.622923	0.000153791	SAM2	YDR502C
TDH2 CDS	0.023398	0.622839	0.00106391	TDH2	YJR009C
hypothetical protein CDS	0.0128054	0.622822	0.000474434		YBR085C-A
OYE3 CDS	0.00631593	0.619012	0.000201337	OYE3	YPL171C
hypothetical protein CDS	0.033853	0.616839	0.00177304		YJL077W-B
hypothetical protein CDS	0.0510714	0.613613	0.00322529		YLR194C
OYE2 CDS	0.0632641	0.613372	0.00446407	OYE2	YHR179W
ATO2 CDS	0.0620656	0.611616	0.00432724	ATO2	YNR002C
PGK1 CDS	0.0228515	0.611328	0.00102366	PGK1	YCR012W
ECM3 CDS	0.0299458	0.60843	0.00148771	ECM3	YOR092W
hypothetical protein CDS	0.0593938	0.605803	0.0040662		YGL138C
YPS1 CDS	0.0633434	0.605362	0.00448034	YPS1	YLR120C
CAX4 CDS	0.00460263	0.60524	0.000133657	CAX4	YGR036C
THI11 CDS	0.00348248	0.602082	9.55951e-05	THI11	YJR156C
IML3 CDS	0.0446936	0.60079	0.00267996	IML3	YBR107C
hypothetical protein CDS	0.0243519	0.600696	0.00111676		YOR192C-A
TSA2 CDS	0.0167825	0.598657	0.000687104	TSA2	YDR453C
ALG3 CDS	0.00481577	0.598093	0.000142738	ALG3	YBL082C
GDH1 CDS	0.0805865	0.597686	0.00658209	GDH1	YOR375C
HXT4 CDS	0.0414267	0.596945	0.00239313	HXT4	YHR092C
DOG2 CDS	0.0880578	0.595019	0.00769653	DOG2	YHR043C
hypothetical protein CDS	0.0400488	0.591858	0.00225266		YNL018C
IMP2' CDS	0.0632641	0.590235	0.00445928	IMP2'	YIL154C
hypothetical protein CDS	0.0196447	0.58783	0.000820457		YOR343W-B
ICY2 CDS	0.00682886	0.585898	0.000226555	ICY2	YPL250C
hypothetical protein CDS	0.0854317	0.583949	0.00733752		YGL015C
hypothetical protein CDS	0.205392	0.582543	0.029784		YJL027C
hypothetical protein CDS	0.0253445	0.582198	0.00120363		YCL020W
VHS1 CDS	0.0276173	0.57482	0.00133808	VHS1	YDR247W
PIN3 CDS	0.0466241	0.571703	0.0028345	PIN3	YPR154W
BTN2 CDS	0.0203713	0.570729	0.000863305	BTN2	YGR142W
ATS1 CDS	0.0100684	0.570142	0.00034251	ATS1	YAL020C
hypothetical protein CDS	0.0167825	0.56783	0.000686612		YOR302W
DAN1 CDS	0.0339294	0.559397	0.00179276	DAN1	YJR150C
BUD4 CDS	0.0251916	0.558334	0.00119213	BUD4	YJR092W
PST1 CDS	0.0754015	0.55788	0.00586653	PST1	YDR055W
hypothetical protein CDS	0.0163117	0.557734	0.00065928		YPR158C-C
hypothetical protein CDS	0.0593264	0.555045	0.00404634		YLR456W
hypothetical protein CDS	0.01442	0.554103	0.000565825		YNL050C
hypothetical protein CDS	0.0352823	0.548492	0.00187912		YCR102C
hypothetical protein CDS	0.0380866	0.545444	0.00211022		YPL088W
PDR5 CDS	0.0203713	0.544278	0.000864528	PDR5	YOR153W
THI13 CDS	0.037645	0.544121	0.00206039	THI13	YDL244W
hypothetical protein CDS	0.147868	0.543341	0.0173816		YLR466C-B
hypothetical protein CDS	0.238484	0.541617	0.0378566		YPR159C-A
GPM1 CDS	0.0593938	0.538836	0.00407497	GPM1	YKL152C
hypothetical protein CDS	0.265277	0.533049	0.045166		YBL071C-B
ERG25 CDS	0.121731	0.528683	0.0128742	ERG25	YGR060W
TOS3 CDS	0.111952	0.524136	0.0111273	TOS3	YGL179C
FIT3 CDS	0.0270802	0.520893	0.00129062	FIT3	YOR383C
DAP1 CDS	0.0151153	0.517913	0.000600743	DAP1	YPL170W
GCY1 CDS	0.0444561	0.517878	0.0026481	GCY1	YOR120W
IRS4 CDS	0.0551707	0.516193	0.00361106	IRS4	YKR019C
RAD14 CDS	0.0158812	0.51529	0.000633855	RAD14	YMR201C
NCA3 CDS	0.0244382	0.514189	0.00114413	NCA3	YJL116C
CPA1 CDS	0.0223865	0.513605	0.000980211	CPA1	YOR303W
GPM3 CDS	0.0553821	0.511603	0.00366167	GPM3	YOL056W
RNP1 CDS	0.195471	0.51149	0.0276187	RNP1	YLL046C
AGP1 CDS	0.0380866	0.509757	0.00209848	AGP1	YCL025C
TMA23 CDS	0.0299458	0.508468	0.00148511	TMA23	YMR269W
REG2 CDS	0.0859141	0.507838	0.00739341	REG2	YBR050C
STF2 CDS	0.052573	0.506004	0.00334668	STF2	YGR008C
hypothetical protein CDS	0.0278122	0.505076	0.00135829		YJR028W
CTH1 CDS	0.0222862	0.502802	0.000972067	CTH1	YDR151C
TPO2 CDS	0.0212586	0.502604	0.000911213	TPO2	YGR138C
THI72 CDS	0.0537792	0.502227	0.00345969	THI72	YOR192C
FLR1 CDS	0.197941	0.500892	0.0282011	FLR1	YBR008C
RNR4 CDS	0.10034	0.500354	0.00939525	RNR4	YGR180C
SPG4 CDS	0.154672	0.497874	0.0186763	SPG4	YMR107W
hypothetical protein CDS	0.122169	0.497484	0.0130029		YLR159W
NEM1 CDS	0.0444561	0.496438	0.00265029	NEM1	YHR004C
DFM1 CDS	0.0446936	0.495456	0.00268704	DFM1	YDR411C
FAS2 CDS	0.0529216	0.49348	0.00337778	FAS2	YPL231W
ARG5,6 CDS	0.0593938	0.490111	0.00408095	ARG5,6	YER069W
hypothetical protein CDS	0.0551707	0.489856	0.00359867		YPL168W
DYN3 CDS	0.0307184	0.489236	0.00153238	DYN3	YMR299C
ADH5 CDS	0.0244295	0.489206	0.00113047	ADH5	YBR145W
ARE1 CDS	0.0846853	0.48786	0.00718697	ARE1	YCR048W
hypothetical protein CDS	0.0352823	0.486869	0.00187329		YPL257W-A
hypothetical protein CDS	0.0848479	0.486785	0.0072221		YNL019C
RRD1 CDS	0.0810623	0.486153	0.00664825	RRD1	YIL153W
ICS2 CDS	0.0543318	0.484985	0.00350904	ICS2	YBR157C
hypothetical protein CDS	0.0802344	0.484817	0.00653982		YDL186W
GRH1 CDS	0.0414267	0.4846	0.00238776	GRH1	YDR517W
HED1 CDS	0.222807	0.483528	0.0332072	HED1	YDR014W-A
hypothetical protein CDS	0.266597	0.482217	0.045705		YOL155W-A
MCH5 CDS	0.14216	0.481715	0.0164233	MCH5	YOR306C
MPH3 CDS	0.0755885	0.478797	0.00591646	MPH3	YJR160C
CMK2 CDS	0.108677	0.477634	0.0105986	CMK2	YOL016C
IMD3 CDS	0.0244295	0.476347	0.0011379	IMD3	YLR432W
hypothetical protein CDS	0.0276173	0.475905	0.00134412		YAR010C
PTK1 CDS	0.116513	0.475787	0.0117533	PTK1	YKL198C
hypothetical protein CDS	0.173559	0.475606	0.0229622		YLR157W-D
URA2 CDS	0.0685453	0.475133	0.0050855	URA2	YJL130C
PIR3 CDS	0.0272209	0.474911	0.00130191	PIR3	YKL163W
hypothetical protein CDS	0.040118	0.474843	0.00226331		YDR210C-D
PCL5 CDS	0.0757363	0.474596	0.00595635	PCL5	YHR071W
RMD6 CDS	0.0696702	0.474234	0.00520477	RMD6	YEL072W
IRC4 CDS	0.123457	0.473127	0.013327	IRC4	YDR540C
SKM1 CDS	0.0327383	0.472115	0.00167606	SKM1	YOL113W
ARL3 CDS	0.0491628	0.470602	0.00307164	ARL3	YPL051W
AIM44 CDS	0.121575	0.469212	0.0128373	AIM44	YPL158C
PAU14 CDS	0.268118	0.468425	0.0460559	PAU14	YIL176C
RIM8 CDS	0.0872162	0.46831	0.00757891	RIM8	YGL045W
RMA1 CDS	0.0986397	0.467901	0.00910254	RMA1	YKL132C
hypothetical protein CDS	0.047836	0.466422	0.0029243		YDR098C-B
ALD6 CDS	0.0719389	0.464969	0.00547598	ALD6	YPL061W
MTR2 CDS	0.0880386	0.464901	0.00768002	MTR2	YKL186C
SCS3 CDS	0.224728	0.464302	0.0339259	SCS3	YGL126W
THI4 CDS	0.167115	0.464196	0.0215644	THI4	YGR144W
hypothetical protein CDS	0.0413444	0.464091	0.00236142		YDR056C
EAF7 CDS	0.0551728	0.463585	0.00363297	EAF7	YNL136W
RTN1 CDS	0.0395323	0.462746	0.00221695	RTN1	YDR233C
hypothetical protein CDS	0.0728373	0.462701	0.0056057		YGR027W-A
hypothetical protein CDS	0.0691214	0.462319	0.00514511		YJR026W
hypothetical protein CDS	0.0602469	0.462127	0.00418015		YML040W
ACA1 CDS	0.070247	0.460293	0.00529988	ACA1	YER045C
hypothetical protein CDS	0.16154	0.458732	0.0202129		YDR262W
ECM9 CDS	0.0463222	0.457362	0.00279275	ECM9	YKR004C
MRS4 CDS	0.0417778	0.455984	0.00242731	MRS4	YKR052C
hypothetical protein CDS	0.0672989	0.455502	0.00494145		YLR227W-A
FOL3 CDS	0.0510714	0.454511	0.00321686	FOL3	YMR113W
hypothetical protein CDS	0.122055	0.45393	0.0129702		YPR153W
hypothetical protein CDS	0.0515605	0.453856	0.00327355		YDR261C-D
SRO77 CDS	0.0656951	0.452909	0.00479236	SRO77	YBL106C
FAA4 CDS	0.185695	0.452248	0.0253305	FAA4	YMR246W
ZPR1 CDS	0.080863	0.452212	0.00661829	ZPR1	YGR211W
hypothetical protein CDS	0.0757363	0.45055	0.00594364		YDR261C-C
hypothetical protein CDS	0.112898	0.447729	0.0112936		YGR035C
hypothetical protein CDS	0.187787	0.446838	0.0258057		YOR376W-A
hypothetical protein CDS	0.0602469	0.445954	0.00417955		YGR149W
hypothetical protein CDS	0.123943	0.4454	0.0134421		YGR109W-A
hypothetical protein CDS	0.0696702	0.44447	0.00520942		YKL071W
NBP1 CDS	0.117525	0.441738	0.012093	NBP1	YLR457C
THI20 CDS	0.0656951	0.440317	0.00480156	THI20	YOL055C
SVF1 CDS	0.105474	0.44016	0.0101409	SVF1	YDR346C
hypothetical protein CDS	0.0900793	0.439186	0.00791872		YER137C
THI7 CDS	0.121917	0.438225	0.0129349	THI7	YLR237W
UFE1 CDS	0.047836	0.438017	0.00292386	UFE1	YOR075W
hypothetical protein CDS	0.138542	0.437861	0.0158346		YCL001W-A
GPD2 CDS	0.0846853	0.436982	0.00716193	GPD2	YOL059W
DMC1 CDS	0.330894	0.436939	0.0644354	DMC1	YER179W
hypothetical protein CDS	0.170252	0.436578	0.0223066		YHR033W
MET6 CDS	0.138542	0.43655	0.0157724	MET6	YER091C
hypothetical protein CDS	0.117194	0.436361	0.0120391		YJR146W
MUP3 CDS	0.0732345	0.43562	0.00565497	MUP3	YHL036W
LSB1 CDS	0.105474	0.435446	0.0101067	LSB1	YGR136W
SNQ2 CDS	0.104748	0.434688	0.00996674	SNQ2	YDR011W
AQY1 CDS	0.191729	0.434381	0.0267026	AQY1	YPR192W
hypothetical protein CDS	0.0576395	0.434043	0.00388167		YFR045W
hypothetical protein CDS	0.0797234	0.432733	0.00648474		YPR137C-A
INM1 CDS	0.0997404	0.431638	0.00929543	INM1	YHR046C
SSA4 CDS	0.0900663	0.431617	0.00790241	SSA4	YER103W
hypothetical protein CDS	0.0867702	0.431364	0.00749929		YIR042C
ELA1 CDS	0.117118	0.430059	0.0119916	ELA1	YNL230C
hypothetical protein CDS	0.078293	0.427129	0.00628207		YPL278C
ACC1 CDS	0.0965979	0.425587	0.00880085	ACC1	YNR016C
hypothetical protein CDS	0.350776	0.425516	0.0718289		YOL131W
SPT14 CDS	0.0676627	0.424627	0.00497956	SPT14	YPL175W
hypothetical protein CDS	0.138542	0.424534	0.0158175		YDR210W-A
AAD6 CDS	0.0846853	0.422508	0.00717345	AAD6	YFL056C
ZAP1 CDS	0.160662	0.421017	0.0199397	ZAP1	YJL056C
MPT5 CDS	0.125562	0.420517	0.01366	MPT5	YGL178W
hypothetical protein CDS	0.0825652	0.420037	0.00684104		YDR365W-A
hypothetical protein CDS	0.150764	0.419576	0.0179506		YDL114W
CTF3 CDS	0.0648118	0.418897	0.00469152	CTF3	YLR381W
hypothetical protein CDS	0.0782609	0.41761	0.00624716		YPR158C-D
hypothetical protein CDS	0.0986397	0.415819	0.00911977		YDR365W-B
hypothetical protein CDS	0.0841212	0.415701	0.00704079		YDR186C
DAN4 CDS	0.233974	0.415172	0.0363688	DAN4	YJR151C
hypothetical protein CDS	0.184192	0.415148	0.0250325		YNL033W
DBF2 CDS	0.0997404	0.414882	0.00932163	DBF2	YGR092W
SRX1 CDS	0.442944	0.414842	0.111565	SRX1	YKL086W
hypothetical protein CDS	0.129697	0.412169	0.0143328		YNL034W
ENO1 CDS	0.25038	0.411618	0.04069	ENO1	YGR254W
ERG5 CDS	0.321114	0.411354	0.0612066	ERG5	YMR015C
COS5 CDS	0.149748	0.41124	0.0177035	COS5	YJR161C
SRC1 CDS	0.206044	0.410888	0.0299455	SRC1	YML034W
PKC1 CDS	0.161892	0.410356	0.0202842	PKC1	YBL105C
hypothetical protein CDS	0.352309	0.41008	0.0724373		YLR415C
FBA1 CDS	0.133046	0.409909	0.0148775	FBA1	YKL060C
TDH3 CDS	0.183551	0.409817	0.0249145	TDH3	YGR192C
ADD37 CDS	0.199599	0.409258	0.0286054	ADD37	YMR184W
hypothetical protein CDS	0.111952	0.408936	0.0111042		YOR389W
hypothetical protein CDS	0.135516	0.407974	0.0153134		YKL133C
AIM46 CDS	0.12329	0.407817	0.0132052	AIM46	YHR199C
RPN4 CDS	0.158939	0.40752	0.0195931	RPN4	YDL020C
hypothetical protein CDS	0.111952	0.406816	0.0111424		YLR227W-B
hypothetical protein CDS	0.110116	0.405895	0.0107742		YNL134C
BIO3 CDS	0.100695	0.405868	0.00946411	BIO3	YNR058W
hypothetical protein CDS	0.468292	0.405851	0.123027		YJR151W-A
hypothetical protein CDS	0.192267	0.405782	0.0268664		YDL012C
JEN1 CDS	0.09574	0.405383	0.00870656	JEN1	YKL217W
OSW1 CDS	0.236386	0.404363	0.0371418	OSW1	YOR255W
SPO23 CDS	0.129553	0.403475	0.0142688	SPO23	YBR250W
ROG3 CDS	0.154311	0.401045	0.0186067	ROG3	YFR022W
HIS4 CDS	0.160298	0.400978	0.0198415	HIS4	YCL030C
GAT4 CDS	0.475003	0.400585	0.126635	GAT4	YIR013C
MDJ1 CDS	0.118638	0.400238	0.0123279	MDJ1	YFL016C
COG7 CDS	0.0908977	0.399934	0.0080519	COG7	YGL005C
TPI1 CDS	0.156559	0.399297	0.0190001	TPI1	YDR050C
BIO5 CDS	0.142626	0.399277	0.0165252	BIO5	YNR056C
MCM22 CDS	0.149625	0.398667	0.0176385	MCM22	YJR135C
hypothetical protein CDS	0.326146	0.398193	0.0627291		YBR196C-B
MET16 CDS	0.247731	0.397958	0.0400925	MET16	YPR167C
WSC4 CDS	0.157427	0.396057	0.019221	WSC4	YHL028W
YCT1 CDS	0.137392	0.39401	0.0155717	YCT1	YLL055W
hypothetical protein CDS	0.190132	0.393591	0.0263521		YGL188C-A
SUL1 CDS	0.160662	0.393559	0.01997	SUL1	YBR294W
hypothetical protein CDS	0.321114	0.393121	0.0610264		YML037C
KIN28 CDS	0.133283	0.390836	0.0149713	KIN28	YDL108W
ASA1 CDS	0.144786	0.390649	0.0168584	ASA1	YPR085C
CLP1 CDS	0.134691	0.389859	0.0151748	CLP1	YOR250C
GPI19 CDS	0.157449	0.389715	0.0192767	GPI19	YDR437W
NOP16 CDS	0.105567	0.387749	0.0101691	NOP16	YER002W
BCD1 CDS	0.171344	0.387499	0.0225361	BCD1	YHR040W
TIR2 CDS	0.184262	0.387203	0.025073	TIR2	YOR010C
MPH2 CDS	0.170194	0.387182	0.0221959	MPH2	YDL247W
hypothetical protein CDS	0.482815	0.386995	0.130531		YNR075C-A
hypothetical protein CDS	0.123381	0.386737	0.0132802		YLR256W-A
LEU2 CDS	0.107018	0.386718	0.010381	LEU2	YCL018W
KIP3 CDS	0.252445	0.385716	0.0411955	KIP3	YGL216W
RIT1 CDS	0.153504	0.385666	0.0183284	RIT1	YMR283C
hypothetical protein CDS	0.133368	0.385251	0.0150033		YLR157C-A
hypothetical protein CDS	0.168683	0.384698	0.0219478		YIL102C-A
ALG12 CDS	0.108677	0.383655	0.0106151	ALG12	YNR030W
SWI5 CDS	0.167115	0.383623	0.0215181	SWI5	YDR146C
hypothetical protein CDS	0.323626	0.382918	0.0620219		YLR161W
hypothetical protein CDS	0.116855	0.382878	0.0118468		YOL103W-B
hypothetical protein CDS	0.37688	0.381642	0.0807328		YAR028W
FHN1 CDS	0.309937	0.381322	0.0579893	FHN1	YGR131W
SUB1 CDS	0.120649	0.380648	0.0127191	SUB1	YMR039C
SFA1 CDS	0.224728	0.380217	0.0338562	SFA1	YDL168W
SLO1 CDS	0.197332	0.378311	0.0279636	SLO1	YER180C-A
hypothetical protein CDS	0.157483	0.377588	0.0193292		YER137C-A
TDA5 CDS	0.129697	0.376158	0.0143501	TDA5	YLR426W
SCM4 CDS	0.231049	0.375339	0.0355539	SCM4	YGR049W
IWR1 CDS	0.183551	0.374581	0.0249137	IWR1	YDL115C
ASK10 CDS	0.191735	0.373538	0.0267357	ASK10	YGR097W
hypothetical protein CDS	0.241403	0.373132	0.0387783		YGR050C
CYC7 CDS	0.263945	0.372545	0.0447614	CYC7	YEL039C
PAU9 CDS	0.517585	0.372333	0.150098	PAU9	YBL108C-A
DUS1 CDS	0.164469	0.371812	0.0209672	DUS1	YML080W
TIR3 CDS	0.183551	0.371001	0.0249066	TIR3	YIL011W
ANS1 CDS	0.206533	0.370096	0.030086	ANS1	YHR126C
hypothetical protein CDS	0.149353	0.369675	0.0175813		YMR111C
hypothetical protein CDS	0.381057	0.369348	0.0823118		YJR005C-A
hypothetical protein CDS	0.170194	0.369194	0.0222236		YOL103W-A
PPQ1 CDS	0.192267	0.368438	0.0268746	PPQ1	YPL179W
hypothetical protein CDS	0.39588	0.366218	0.0886029		YCL068C
ALE1 CDS	0.157522	0.36618	0.0193653	ALE1	YOR175C
PAI3 CDS	0.311926	0.365788	0.0585715	PAI3	YMR174C
ATF1 CDS	0.198022	0.365716	0.0283127	ATF1	YOR377W
MET30 CDS	0.231094	0.364861	0.0356487	MET30	YIL046W
SNG1 CDS	0.228978	0.364401	0.0348981	SNG1	YGR197C
SCS22 CDS	0.153662	0.362999	0.0183782	SCS22	YBL091C-A
GRC3 CDS	0.153662	0.362102	0.0184976	GRC3	YLL035W
PCT1 CDS	0.16154	0.362067	0.0201611	PCT1	YGR202C
GAP1 CDS	0.156559	0.362059	0.0190887	GAP1	YKR039W
PIN2 CDS	0.139107	0.361402	0.0159535	PIN2	YOR104W
hypothetical protein CDS	0.159471	0.361189	0.0196854		YMR050C
SSU1 CDS	0.242905	0.360716	0.0390661	SSU1	YPL092W
TAH11 CDS	0.199381	0.360475	0.0285405	TAH11	YJR046W
hypothetical protein CDS	0.569558	0.359706	0.179891		YMR046C
HNT1 CDS	0.216499	0.359629	0.0318158	HNT1	YDL125C
IRC8 CDS	0.170194	0.359257	0.0222518	IRC8	YJL051W
hypothetical protein CDS	0.236323	0.35916	0.0370921		YKL023W
hypothetical protein CDS	0.200824	0.357762	0.0288571		YIL060W
CKI1 CDS	0.257288	0.357683	0.0427225	CKI1	YLR133W
ASE1 CDS	0.302664	0.357503	0.0561178	ASE1	YOR058C
hypothetical protein CDS	0.241403	0.35702	0.0387543		YLR257W
FMP43 CDS	0.302664	0.356982	0.0561698	FMP43	YGR243W
hypothetical protein CDS	0.257183	0.356823	0.0426232		YBR013C
hypothetical protein CDS	0.330894	0.356221	0.064171		YKL187C
MMS21 CDS	0.236303	0.356117	0.0370093	MMS21	YEL019C
TOP3 CDS	0.353187	0.356043	0.0728024	TOP3	YLR234W
hypothetical protein CDS	0.176708	0.35524	0.0235392		YPL257W-B
hypothetical protein CDS	0.28777	0.35523	0.0515141		YPL041C
hypothetical protein CDS	0.202195	0.354639	0.0292158		YNR068C
ASK1 CDS	0.16618	0.35457	0.0213532	ASK1	YKL052C
ROG1 CDS	0.162033	0.354048	0.0203292	ROG1	YGL144C
HIR1 CDS	0.218114	0.353449	0.0321405	HIR1	YBL008W
hypothetical protein CDS	0.260786	0.353171	0.0439356		YGR109W-B
RPA14 CDS	0.218164	0.352993	0.0321925	RPA14	YDR156W
hypothetical protein CDS	0.573555	0.352272	0.182846		YBL008W-A
hypothetical protein CDS	0.224616	0.351861	0.0337038		YOR338W
EPT1 CDS	0.168683	0.351838	0.0218875	EPT1	YHR123W
hypothetical protein CDS	0.262188	0.351618	0.0443309		YMR317W
CHS2 CDS	0.301388	0.350733	0.0552221	CHS2	YBR038W
ALR2 CDS	0.192365	0.34967	0.0269532	ALR2	YFL050C
PAU23 CDS	0.256638	0.349261	0.0424416	PAU23	YLR037C
FET4 CDS	0.235303	0.348481	0.0366942	FET4	YMR319C
ACT1 CDS	0.218164	0.348044	0.032258	ACT1	YFL039C
hypothetical protein CDS	0.257481	0.34749	0.0427979		YCR050C
CCL1 CDS	0.224728	0.346864	0.0340574	CCL1	YPR025C
FYV7 CDS	0.224728	0.346716	0.0338537	FYV7	YLR068W
HOT13 CDS	0.276296	0.346001	0.0479261	HOT13	YKL084W
hypothetical protein CDS	0.470128	0.345251	0.124064		YJL213W
LAS21 CDS	0.180421	0.345118	0.0241553	LAS21	YJL062W
hypothetical protein CDS	0.194209	0.344199	0.0273423		YER138C
PDR17 CDS	0.183551	0.344194	0.0248483	PDR17	YNL264C
hypothetical protein CDS	0.266517	0.343826	0.0456463		YDL124W
SMD2 CDS	0.174488	0.34369	0.0231847	SMD2	YLR275W
DHR2 CDS	0.191729	0.343657	0.0266944	DHR2	YKL078W
hypothetical protein CDS	0.402866	0.342251	0.0919305		YDR374C
HAP1 CDS	0.302664	0.341571	0.0561333	HAP1	YLR256W
hypothetical protein CDS	0.402973	0.34146	0.0925077		YER188C-A
hypothetical protein CDS	0.187798	0.341351	0.0258942		YBR238C
hypothetical protein CDS	0.228987	0.34124	0.0349767		YPR137C-B
hypothetical protein CDS	0.233436	0.341222	0.0361672		YJR027W
PYC2 CDS	0.236716	0.341081	0.0372735	PYC2	YBR218C
THI73 CDS	0.25038	0.340954	0.0406644	THI73	YLR004C
UBC12 CDS	0.247034	0.340804	0.0398965	UBC12	YLR306W
VPS30 CDS	0.231049	0.340633	0.0356028	VPS30	YPL120W
IGO1 CDS	0.163636	0.339577	0.0207783	IGO1	YNL157W
hypothetical protein CDS	0.255277	0.339019	0.0419156		YGL242C
hypothetical protein CDS	0.228785	0.338843	0.0348302		YML039W
SEG2 CDS	0.255778	0.338577	0.0421702	SEG2	YKL105C
HOM3 CDS	0.386807	0.338415	0.0847786	HOM3	YER052C
hypothetical protein CDS	0.341039	0.338285	0.0679435		YGR240C-A
APA2 CDS	0.222807	0.338226	0.033191	APA2	YDR530C
FEN2 CDS	0.231049	0.337763	0.0355161	FEN2	YCR028C
PFK2 CDS	0.257183	0.337015	0.0426542	PFK2	YMR205C
IGD1 CDS	0.402973	0.336406	0.0927139	IGD1	YFR017C
HLJ1 CDS	0.216499	0.336289	0.031866	HLJ1	YMR161W
NBA1 CDS	0.404817	0.336204	0.0942091	NBA1	YOL070C
SWA2 CDS	0.256441	0.336178	0.0423658	SWA2	YDR320C
hypothetical protein CDS	0.351504	0.336033	0.0720413		YMR253C
PET117 CDS	0.189444	0.335781	0.02621	PET117	YER058W
BDF2 CDS	0.310592	0.335592	0.0582165	BDF2	YDL070W
hypothetical protein CDS	0.236323	0.335419	0.0370705		YER187W
VHR2 CDS	0.18471	0.335146	0.0251651	VHR2	YER064C
NKP2 CDS	0.29434	0.3349	0.0533361	NKP2	YLR315W
hypothetical protein CDS	0.230943	0.334792	0.0353685		YDR336W
FIG2 CDS	0.404817	0.334628	0.0942164	FIG2	YCR089W
hypothetical protein CDS	0.412995	0.334432	0.0976826		YLR031W
TIM22 CDS	0.197425	0.334418	0.0280611	TIM22	YDL217C
RTC3 CDS	0.45483	0.333776	0.117346	RTC3	YHR087W
UGA4 CDS	0.257719	0.333414	0.0428808	UGA4	YDL210W
RSF1 CDS	0.37105	0.333029	0.0785814	RSF1	YMR030W
HXT6 CDS	0.412995	0.332234	0.0974205	HXT6	YDR343C
PEX31 CDS	0.205392	0.331916	0.029816	PEX31	YGR004W
HXT14 CDS	0.447591	0.33161	0.114292	HXT14	YNL318C
BSC5 CDS	0.301444	0.331358	0.0553613	BSC5	YNR069C
hypothetical protein CDS	0.240103	0.328257	0.0382515		YPL277C
HRD1 CDS	0.394435	0.328251	0.0878354	HRD1	YOL013C
hypothetical protein CDS	0.218164	0.32807	0.0322552		YOR097C
hypothetical protein CDS	0.402084	0.326982	0.0910896		YGL235W
HMI1 CDS	0.238484	0.32658	0.0376654	HMI1	YOL095C
DLD3 CDS	0.444552	0.325707	0.112224	DLD3	YEL071W
CPA2 CDS	0.275024	0.325518	0.047659	CPA2	YJR109C
BUD3 CDS	0.330686	0.324987	0.0640427	BUD3	YCL014W
PIR1 CDS	0.326146	0.324364	0.0627795	PIR1	YKL164C
HXT1 CDS	0.264535	0.323828	0.0449828	HXT1	YHR094C
HXT3 CDS	0.255558	0.32197	0.0420152	HXT3	YDR345C
SLZ1 CDS	0.360493	0.321962	0.0749763	SLZ1	YNL196C
hypothetical protein CDS	0.340129	0.321843	0.067705		YIL082W-A
EUG1 CDS	0.223977	0.321319	0.0335702	EUG1	YDR518W
PSY4 CDS	0.234977	0.320512	0.0366025	PSY4	YBL046W
MOB1 CDS	0.28383	0.320511	0.0501888	MOB1	YIL106W
CAR1 CDS	0.304709	0.320201	0.0567032	CAR1	YPL111W
SLI15 CDS	0.268015	0.319999	0.0459931	SLI15	YBR156C
ULI1 CDS	0.333018	0.319582	0.06528	ULI1	YFR026C
PDI1 CDS	0.274291	0.319513	0.0473934	PDI1	YCL043C
CTK3 CDS	0.28704	0.319377	0.0512882	CTK3	YML112W
hypothetical protein CDS	0.2887	0.319283	0.0517306		YOR114W
COS7 CDS	0.377569	0.318309	0.0810712	COS7	YDL248W
ECM23 CDS	0.449258	0.318283	0.115126	ECM23	YPL021W
hypothetical protein CDS	0.322738	0.31725	0.0617975		YJR111C
PRP28 CDS	0.369948	0.317104	0.078251	PRP28	YDR243C
hypothetical protein CDS	0.265687	0.316863	0.0453305		YLR157C-B
RGI2 CDS	0.579881	0.316541	0.187499	RGI2	YIL057C
CRG1 CDS	0.234977	0.316084	0.0366039	CRG1	YHR209W
FPR2 CDS	0.377569	0.315433	0.0810076	FPR2	YDR519W
THI21 CDS	0.236483	0.315198	0.0371968	THI21	YPL258C
LEA1 CDS	0.24913	0.31511	0.0403609	LEA1	YPL213W
HO CDS	0.402084	0.314833	0.0913551	HO	YDL227C
NGL1 CDS	0.223977	0.314709	0.0335135	NGL1	YOL042W
hypothetical protein CDS	0.402973	0.314579	0.0926621		YGL193C
ERV29 CDS	0.29434	0.314091	0.0532585	ERV29	YGR284C
CFD1 CDS	0.337146	0.313991	0.0664298	CFD1	YIL003W
hypothetical protein CDS	0.403159	0.313371	0.0932194		YHR210C
PER33 CDS	0.238484	0.313073	0.0378426	PER33	YLR064W
FAA1 CDS	0.222282	0.312915	0.0330166	FAA1	YOR317W
FMS1 CDS	0.25148	0.312825	0.0409534	FMS1	YMR020W
hypothetical protein CDS	0.472754	0.312401	0.125155		YLR156W
hypothetical protein CDS	0.30176	0.31175	0.0555954		YJR012C
PRP5 CDS	0.29478	0.311579	0.0534655	PRP5	YBR237W
hypothetical protein CDS	0.223169	0.311216	0.0332987		YIR016W
VAC7 CDS	0.364769	0.310186	0.0763571	VAC7	YNL054W
hypothetical protein CDS	0.28045	0.309914	0.0492606		YDR316W-B
HSP150 CDS	0.473871	0.309717	0.12577	HSP150	YJL159W
hypothetical protein CDS	0.260786	0.309093	0.0439751		YOR142W-B
hypothetical protein CDS	0.372718	0.308921	0.0792135		YJL043W
ALD5 CDS	0.350258	0.308773	0.0716089	ALD5	YER073W
NADHX dehydratase CDS	0.409845	0.308365	0.0959389		YKL151C
HUG1 CDS	0.603959	0.307957	0.204642	HUG1	YML058W-A
RCK1 CDS	0.525311	0.307608	0.155209	RCK1	YGL158W
hypothetical protein CDS	0.293957	0.307455	0.0531182		YKR023W
GLN1 CDS	0.492146	0.307288	0.136505	GLN1	YPR035W
hypothetical protein CDS	0.33511	0.30691	0.0658594		YPR196W
ITR1 CDS	0.260786	0.306254	0.0439476	ITR1	YDR497C
XDJ1 CDS	0.29434	0.306081	0.0533124	XDJ1	YLR090W
hypothetical protein CDS	0.421252	0.305281	0.101689		YAR068W
RGI1 CDS	0.5613	0.30476	0.17462	RGI1	YER067W
hypothetical protein CDS	0.433123	0.304484	0.106348		YLR241W
JEM1 CDS	0.321114	0.304259	0.060884	JEM1	YJL073W
ARG4 CDS	0.308869	0.303917	0.0577373	ARG4	YHR018C
SNT309 CDS	0.351942	0.303032	0.0721903	SNT309	YPR101W
GIP2 CDS	0.509365	0.303012	0.14489	GIP2	YER054C
PFK1 CDS	0.381057	0.302929	0.0823977	PFK1	YGR240C
FES1 CDS	0.29657	0.302721	0.0539399	FES1	YBR101C
KDX1 CDS	0.278842	0.30218	0.0485085	KDX1	YKL161C
LSB5 CDS	0.253853	0.301524	0.0415535	LSB5	YCL034W
IRC23 CDS	0.503026	0.301106	0.141253	IRC23	YOR044W
MEP1 CDS	0.447483	0.300157	0.113793	MEP1	YGR121C
PAU8 CDS	0.645843	0.300011	0.238959	PAU8	YAL068C
SYG1 CDS	0.362358	0.299679	0.075567	SYG1	YIL047C
RTC4 CDS	0.400201	0.299619	0.090581	RTC4	YNL254C
THI22 CDS	0.348788	0.299112	0.0707222	THI22	YPR121W
APS3 CDS	0.286037	0.299107	0.0507548	APS3	YJL024C
SGF11 CDS	0.302664	0.298715	0.0561015	SGF11	YPL047W
hypothetical protein CDS	0.632503	0.298679	0.22667		YHL009W-A
VPS71 CDS	0.301444	0.298561	0.0554543	VPS71	YML041C
ECM38 CDS	0.333018	0.298346	0.0651733	ECM38	YLR299W
RSB1 CDS	0.313366	0.298041	0.0589474	RSB1	YOR049C
hypothetical protein CDS	0.359419	0.298009	0.0744502		YGR038C-B
hypothetical protein CDS	0.388836	0.297799	0.085854		YLR271W
APC9 CDS	0.333018	0.29741	0.0652633	APC9	YLR102C
HPC2 CDS	0.346248	0.297348	0.0699492	HPC2	YBR215W
ERG11 CDS	0.545081	0.297345	0.165966	ERG11	YHR007C
MVP1 CDS	0.374976	0.297269	0.079946	MVP1	YMR004W
RAD34 CDS	0.419026	0.296806	0.100487	RAD34	YDR314C
DIA3 CDS	0.442944	0.296454	0.111569	DIA3	YDL024C
LDB18 CDS	0.419026	0.296275	0.100628	LDB18	YLL049W
hypothetical protein CDS	0.43352	0.294891	0.106956		YJL206C
NAR1 CDS	0.473992	0.294682	0.125882	NAR1	YNL240C
VAC17 CDS	0.352017	0.294577	0.0722648	VAC17	YCL063W
BUD23 CDS	0.301444	0.294229	0.0553121	BUD23	YCR047C
BET2 CDS	0.346043	0.294192	0.0696398	BET2	YPR176C
BET3 CDS	0.324333	0.294152	0.0622667	BET3	YKR068C
UGA2 CDS	0.438209	0.294129	0.109073	UGA2	YBR006W
SNA4 CDS	0.41328	0.293949	0.0978564	SNA4	YDL123W
HOF1 CDS	0.475047	0.293709	0.127122	HOF1	YMR032W
hypothetical protein CDS	0.631976	0.293473	0.226279		YML007C-A
hypothetical protein CDS	0.514607	0.29255	0.148486		YMR196W
LTE1 CDS	0.396983	0.292436	0.0893167	LTE1	YAL024C
SNA2 CDS	0.321114	0.29232	0.0609157	SNA2	YDR525W-A
SFK1 CDS	0.295197	0.291237	0.0535908	SFK1	YKL051W
hypothetical protein CDS	0.340078	0.291126	0.0676284		YML045W
PGM3 CDS	0.420349	0.291013	0.1013	PGM3	YMR278W
MPH1 CDS	0.321114	0.290693	0.0609586	MPH1	YIR002C
TAD3 CDS	0.282081	0.290597	0.0497847	TAD3	YLR316C
SAW1 CDS	0.365408	0.289398	0.0767368	SAW1	YAL027W
hypothetical protein CDS	0.544742	0.289054	0.165587		YIL024C
SUA5 CDS	0.319167	0.288639	0.0603654	SUA5	YGL169W
LEU5 CDS	0.328624	0.288207	0.0635332	LEU5	YHR002W
MCM10 CDS	0.47779	0.28817	0.128258	MCM10	YIL150C
ELM1 CDS	0.386807	0.28812	0.0848786	ELM1	YKL048C
HIT1 CDS	0.386923	0.288049	0.0849692	HIT1	YJR055W
ECM11 CDS	0.556553	0.287915	0.171896	ECM11	YDR446W
REC104 CDS	0.579539	0.286805	0.186901	REC104	YHR157W
hypothetical protein CDS	0.327758	0.286646	0.0633106		YOR292C
hypothetical protein CDS	0.386807	0.286515	0.0846156		YDR476C
CUL3 CDS	0.426369	0.2864	0.103915	CUL3	YGR003W
FUR4 CDS	0.395713	0.286343	0.088499	FUR4	YBR021W
PPR1 CDS	0.325197	0.285916	0.0624873	PPR1	YLR014C
PRR2 CDS	0.355809	0.285785	0.0734628	PRR2	YDL214C
PUN1 CDS	0.585016	0.285286	0.191092	PUN1	YLR414C
TPP1 CDS	0.357888	0.284909	0.0740728	TPP1	YMR156C
TDA8 CDS	0.692587	0.28416	0.287159	TDA8	YAL064C-A
hypothetical protein CDS	0.381057	0.283779	0.0822913		YOR105W
hypothetical protein CDS	0.475047	0.283342	0.127005		YOR343W-A
AKR1 CDS	0.307452	0.283252	0.0574208	AKR1	YDR264C
BUL1 CDS	0.392829	0.28249	0.0873248	BUL1	YMR275C
HXT11 CDS	0.369395	0.28233	0.0780097	HXT11	YOL156W
NBP2 CDS	0.345039	0.281794	0.0692635	NBP2	YDR162C
IBD2 CDS	0.346248	0.281511	0.0698465	IBD2	YNL164C
YEL1 CDS	0.337798	0.281216	0.0666722	YEL1	YBL060W
OPT1 CDS	0.486355	0.281075	0.132114	OPT1	YJL212C
hypothetical protein CDS	0.346248	0.280847	0.0698243		YIL089W
CRN1 CDS	0.422038	0.28063	0.102205	CRN1	YLR429W
HAC1 CDS	0.66562	0.280565	0.255888	HAC1	YFL031W
GRE3 CDS	0.339975	0.28031	0.0675026	GRE3	YHR104W
hypothetical protein CDS	0.388836	0.280286	0.0858382		YLR358C
NIT1 CDS	0.386483	0.280225	0.0842501	NIT1	YIL164C
YDJ1 CDS	0.386483	0.28013	0.0843371	YDJ1	YNL064C
TEA1 CDS	0.421262	0.280087	0.101946	TEA1	YOR337W
PFS1 CDS	0.652927	0.279922	0.245425	PFS1	YHR185C
hypothetical protein CDS	0.394435	0.279687	0.0880138		YDL176W
IMA1 CDS	0.426259	0.279566	0.103801	IMA1	YGR287C
ATG15 CDS	0.535344	0.279327	0.160747	ATG15	YCR068W
VBA2 CDS	0.330894	0.279063	0.0644049	VBA2	YBR293W
CLB5 CDS	0.332992	0.278918	0.0650507	CLB5	YPR120C
SRO7 CDS	0.402842	0.278607	0.0918571	SRO7	YPR032W
TMA10 CDS	0.474182	0.278553	0.126156	TMA10	YLR327C
TMN2 CDS	0.33722	0.278489	0.0665013	TMN2	YDR107C
hypothetical protein CDS	0.361522	0.277986	0.0752511		YMR045C
YEN1 CDS	0.397567	0.277868	0.08965	YEN1	YER041W
SSA1 CDS	0.421262	0.277629	0.101914	SSA1	YAL005C
GPM2 CDS	0.402973	0.277329	0.0927675	GPM2	YDL021W
IQG1 CDS	0.348567	0.276821	0.0705586	IQG1	YPL242C
RGC1 CDS	0.473871	0.276571	0.125697	RGC1	YPR115W
TPS2 CDS	0.584175	0.276447	0.190389	TPS2	YDR074W
EFM2 CDS	0.33973	0.276156	0.0672251	EFM2	YBR271W
hypothetical protein CDS	0.539638	0.276105	0.163491		YNR066C
ABM1 CDS	0.440003	0.276026	0.109815	ABM1	YJR108W
MIG2 CDS	0.434102	0.275955	0.107246	MIG2	YGL209W
THI2 CDS	0.386807	0.275856	0.0848499	THI2	YBR240C
PRP22 CDS	0.350258	0.275826	0.0713604	PRP22	YER013W
AFI1 CDS	0.518197	0.275755	0.150625	AFI1	YOR129C
SKG3 CDS	0.497234	0.275289	0.138502	SKG3	YLR187W
VID24 CDS	0.492095	0.274988	0.136212	VID24	YBR105C
RCR2 CDS	0.386807	0.274781	0.0845698	RCR2	YDR003W
SLD3 CDS	0.475047	0.274407	0.127021	SLD3	YGL113W
SNC1 CDS	0.44022	0.274187	0.109944	SNC1	YAL030W
MRL1 CDS	0.335698	0.273939	0.0660315	MRL1	YPR079W
SOV1 CDS	0.412995	0.273106	0.0970081	SOV1	YMR066W
GRS2 CDS	0.378951	0.273023	0.0814864	GRS2	YPR081C
GLY1 CDS	0.403159	0.272012	0.092954	GLY1	YEL046C
SEC16 CDS	0.545073	0.271982	0.165872	SEC16	YPL085W
FAL1 CDS	0.43352	0.27185	0.106732	FAL1	YDR021W
hypothetical protein CDS	0.368283	0.271436	0.0775919		YDR124W
CDC19 CDS	0.531165	0.270975	0.158917	CDC19	YAL038W
OPI3 CDS	0.381057	0.270145	0.0823364	OPI3	YJR073C
ZRT3 CDS	0.412995	0.269997	0.0975942	ZRT3	YKL175W
PEX7 CDS	0.33839	0.269665	0.066903	PEX7	YDR142C
FLC3 CDS	0.468184	0.2695	0.122771	FLC3	YGL139W
NAP1 CDS	0.472743	0.269329	0.125072	NAP1	YKR048C
RAS1 CDS	0.388836	0.269136	0.0859975	RAS1	YOR101W
CSR1 CDS	0.402084	0.268798	0.0913919	CSR1	YLR380W
hypothetical protein CDS	0.402842	0.268629	0.0918543		YBL005W-B
SNU71 CDS	0.435182	0.26769	0.107675	SNU71	YGR013W
SCH9 CDS	0.551496	0.267449	0.169701	SCH9	YHR205W
hypothetical protein CDS	0.469957	0.266798	0.123871		YAR009C
DAT1 CDS	0.35988	0.266754	0.0747778	DAT1	YML113W
TPO3 CDS	0.519286	0.26667	0.151203	TPO3	YPR156C
hypothetical protein CDS	0.509381	0.266625	0.145446		YCR007C
UBP11 CDS	0.479824	0.266586	0.129441	UBP11	YKR098C
MDM12 CDS	0.426144	0.266185	0.103701	MDM12	YOL009C
BDS1 CDS	0.374702	0.265851	0.0797614	BDS1	YOL164W
ASR1 CDS	0.456467	0.265769	0.118066	ASR1	YPR093C
TAN1 CDS	0.468184	0.265346	0.122769	TAN1	YGL232W
hypothetical protein CDS	0.423494	0.265253	0.102771		YKR078W
LEM3 CDS	0.362748	0.264545	0.0757506	LEM3	YNL323W
GNP1 CDS	0.378951	0.264278	0.0814955	GNP1	YDR508C
hypothetical protein CDS	0.381057	0.264224	0.082274		YDR514C
FLO10 CDS	0.492095	0.263872	0.136155	FLO10	YKR102W
hypothetical protein CDS	0.581597	0.263831	0.188936		YFL042C
HNT2 CDS	0.43352	0.263698	0.106865	HNT2	YDR305C
RER2 CDS	0.418052	0.263532	0.0995262	RER2	YBR002C
hypothetical protein CDS	0.490434	0.263121	0.135096		YHR131C
CUP1-2 CDS	0.585016	0.26276	0.191042	CUP1-2	YHR055C
CUP1-1 CDS	0.586581	0.262376	0.192234	CUP1-1	YHR053C
MMS2 CDS	0.423494	0.262108	0.102753	MMS2	YGL087C
hypothetical protein CDS	0.492095	0.261917	0.136305		YPR202W
JIP4 CDS	0.440676	0.26157	0.110206	JIP4	YDR475C
SWC7 CDS	0.686011	0.261006	0.281891	SWC7	YLR385C
HNM1 CDS	0.384562	0.260248	0.0836736	HNM1	YGL077C
IRC15 CDS	0.560966	0.259348	0.174298	IRC15	YPL017C
CSG2 CDS	0.362358	0.259201	0.0755653	CSG2	YBR036C
hypothetical protein CDS	0.620582	0.259186	0.217068		YNL144C
PAU16 CDS	0.692932	0.259122	0.287535	PAU16	YKL224C
SLI1 CDS	0.472595	0.259103	0.124953	SLI1	YGR212W
FMN1 CDS	0.483731	0.259054	0.131238	FMN1	YDR236C
hypothetical protein CDS	0.53024	0.258961	0.158501		YNL194C
hypothetical protein CDS	0.46644	0.258304	0.12152		YPL162C
GPI12 CDS	0.43352	0.258224	0.10686	GPI12	YMR281W
GPX1 CDS	0.569931	0.258034	0.180539	GPX1	YKL026C
ANR2 CDS	0.393437	0.257909	0.0875263	ANR2	YKL047W
PRS2 CDS	0.419026	0.2579	0.100464	PRS2	YER099C
PHO8 CDS	0.388836	0.257609	0.0858086	PHO8	YDR481C
ARO4 CDS	0.412133	0.257519	0.0966825	ARO4	YBR249C
TRS85 CDS	0.402973	0.257301	0.0927208	TRS85	YDR108W
ALG9 CDS	0.449258	0.257056	0.115152	ALG9	YNL219C
SUA7 CDS	0.396332	0.257034	0.0887814	SUA7	YPR086W
MSS1 CDS	0.565435	0.256422	0.177496	MSS1	YMR023C
TVP38 CDS	0.402973	0.255425	0.0925334	TVP38	YKR088C
hypothetical protein CDS	0.47907	0.255267	0.129005		YPR114W
SCC4 CDS	0.386807	0.255135	0.0846636	SCC4	YER147C
TFG2 CDS	0.437447	0.255115	0.108662	TFG2	YGR005C
MET32 CDS	0.403159	0.254767	0.0930613	MET32	YDR253C
LIN1 CDS	0.430423	0.25465	0.1056	LIN1	YHR156C
URN1 CDS	0.469957	0.254553	0.123822	URN1	YPR152C
INM2 CDS	0.471171	0.254531	0.124418	INM2	YDR287W
hypothetical protein CDS	0.395713	0.254068	0.0884526		YMR315W
BIG1 CDS	0.474182	0.253508	0.12606	BIG1	YHR101C
SIL1 CDS	0.619762	0.253154	0.216184	SIL1	YOL031C
FAR7 CDS	0.454042	0.252972	0.116684	FAR7	YFR008W
ALD4 CDS	0.400201	0.252823	0.0905688	ALD4	YOR374W
RNH1 CDS	0.419026	0.252563	0.100264	RNH1	YMR234W
POP7 CDS	0.487967	0.252315	0.133456	POP7	YBR167C
VAM3 CDS	0.442944	0.251882	0.111587	VAM3	YOR106W
SOH1 CDS	0.469403	0.251239	0.123477	SOH1	YGL127C
hypothetical protein CDS	0.528188	0.251226	0.156998		YMR181C
CDA2 CDS	0.636717	0.251025	0.23057	CDA2	YLR308W
CWC24 CDS	0.508548	0.250488	0.144206	CWC24	YLR323C
hypothetical protein CDS	0.447591	0.250307	0.114317		YGR161C-D
hypothetical protein CDS	0.403733	0.249575	0.0936085		YGR093W
MMM1 CDS	0.512649	0.249457	0.146943	MMM1	YLL006W
MTG1 CDS	0.412995	0.249375	0.0975488	MTG1	YMR097C
ATR1 CDS	0.486913	0.249356	0.132784	ATR1	YML116W
SRY1 CDS	0.412995	0.24918	0.0975192	SRY1	YKL218C
hypothetical protein CDS	0.461413	0.249109	0.11951		YHR122W
MET22 CDS	0.420349	0.248892	0.101238	MET22	YOL064C
MSW1 CDS	0.581595	0.248556	0.188837	MSW1	YDR268W
MMS1 CDS	0.514607	0.248347	0.148469	MMS1	YPR164W
SAY1 CDS	0.412995	0.24807	0.0975945	SAY1	YGR263C
CLB1 CDS	0.518197	0.247845	0.150481	CLB1	YGR108W
HSP82 CDS	0.520597	0.247624	0.152137	HSP82	YPL240C
FIN1 CDS	0.473812	0.247349	0.125515	FIN1	YDR130C
MED11 CDS	0.509365	0.247292	0.144859	MED11	YMR112C
MMT2 CDS	0.516304	0.246998	0.149379	MMT2	YPL224C
AIM11 CDS	0.478572	0.246857	0.128629	AIM11	YER093C-A
BCH2 CDS	0.441664	0.246567	0.110602	BCH2	YKR027W
ORM2 CDS	0.447591	0.246431	0.114204	ORM2	YLR350W
RAD61 CDS	0.490434	0.246396	0.13483	RAD61	YDR014W
hypothetical protein CDS	0.522542	0.245868	0.153383		YML045W-A
PAU5 CDS	0.572058	0.245787	0.181791	PAU5	YFL020C
ANP1 CDS	0.443502	0.245506	0.111809	ANP1	YEL036C
HTB1 CDS	0.520597	0.245413	0.15217	HTB1	YDR224C
GTS1 CDS	0.612948	0.245392	0.211823	GTS1	YGL181W
RIO1 CDS	0.456047	0.245213	0.117737	RIO1	YOR119C
HSV2 CDS	0.537561	0.245031	0.162283	HSV2	YGR223C
CYK3 CDS	0.532324	0.244807	0.159685	CYK3	YDL117W
ATG23 CDS	0.552932	0.24466	0.170405	ATG23	YLR431C
BRN1 CDS	0.586894	0.244478	0.192831	BRN1	YBL097W
DSF2 CDS	0.436885	0.243982	0.108449	DSF2	YBR007C
PHO5 CDS	0.456467	0.243397	0.117955	PHO5	YBR093C
hypothetical protein CDS	0.730802	0.242769	0.339679		YJL114W
PGU1 CDS	0.493358	0.242274	0.136933	PGU1	YJR153W
PUT1 CDS	0.544775	0.242017	0.165689	PUT1	YLR142W
PAU6 CDS	0.684941	0.24169	0.278798	PAU6	YNR076W
SLX1 CDS	0.441664	0.24148	0.110585	SLX1	YBR228W
hypothetical protein CDS	0.63859	0.241324	0.232192		YFR032C-B
UGA1 CDS	0.473871	0.241315	0.12576	UGA1	YGR019W
STP3 CDS	0.507286	0.241309	0.143267	STP3	YLR375W
hypothetical protein CDS	0.468292	0.240751	0.122971		YLR225C
SAM3 CDS	0.482542	0.240529	0.130346	SAM3	YPL274W
VAM7 CDS	0.573555	0.239795	0.182689	VAM7	YGL212W
DUR1,2 CDS	0.522194	0.239709	0.153017	DUR1,2	YBR208C
CLB4 CDS	0.490434	0.239679	0.135035	CLB4	YLR210W
hypothetical protein CDS	0.525631	0.239548	0.15553		YJL016W
TRF5 CDS	0.467522	0.239268	0.122038	TRF5	YNL299W
hypothetical protein CDS	0.489049	0.239121	0.133998		YER160C
YAK1 CDS	0.59828	0.239075	0.200602	YAK1	YJL141C
hypothetical protein CDS	0.468184	0.238676	0.1226		YPL071C
hypothetical protein CDS	0.723973	0.23796	0.331324		YGR146C-A
hypothetical protein CDS	0.573843	0.237914	0.183228		YER163C
RPO31 CDS	0.532324	0.237692	0.159751	RPO31	YOR116C
hypothetical protein CDS	0.569274	0.237285	0.17918		YLR173W
hypothetical protein CDS	0.461578	0.236971	0.119631		YDR003W-A
RIO2 CDS	0.454206	0.236968	0.116879	RIO2	YNL207W
hypothetical protein CDS	0.722285	0.23693	0.325989		YER175W-A
hypothetical protein CDS	0.551291	0.236871	0.16925		YFR020W
PET20 CDS	0.524365	0.236551	0.15436	PET20	YPL159C
HIM1 CDS	0.512649	0.236372	0.1469	HIM1	YDR317W
NTG2 CDS	0.49879	0.236267	0.139019	NTG2	YOL043C
TUL1 CDS	0.581269	0.236256	0.188535	TUL1	YKL034W
CDC5 CDS	0.50726	0.236123	0.143174	CDC5	YMR001C
GMH1 CDS	0.509381	0.235894	0.145207	GMH1	YKR030W
MLH3 CDS	0.667419	0.235521	0.259003	MLH3	YPL164C
hypothetical protein CDS	0.52961	0.235319	0.158045		YJR029W
RAD59 CDS	0.607524	0.235249	0.207692	RAD59	YDL059C
ARG80 CDS	0.487967	0.235245	0.133437	ARG80	YMR042W
PLB2 CDS	0.607772	0.235207	0.208186	PLB2	YMR006C
SOL2 CDS	0.509365	0.234948	0.144969	SOL2	YCR073W-A
MPC54 CDS	0.528716	0.234872	0.157508	MPC54	YOR177C
PET122 CDS	0.643215	0.234634	0.235972	PET122	YER153C
SRO9 CDS	0.666968	0.234389	0.257554	SRO9	YCL037C
DIG2 CDS	0.558952	0.234382	0.173013	DIG2	YDR480W
ICS3 CDS	0.564438	0.234099	0.176898	ICS3	YJL077C
MET1 CDS	0.509381	0.23374	0.145488	MET1	YKR069W
hypothetical protein CDS	0.687632	0.233688	0.283136		YGR126W
SMX3 CDS	0.447483	0.233505	0.113566	SMX3	YPR182W
NHA1 CDS	0.468034	0.233401	0.122329	NHA1	YLR138W
CTF19 CDS	0.569558	0.233389	0.179958	CTF19	YPL018W
GCR1 CDS	0.579448	0.23313	0.186757	GCR1	YPL075W
ASF2 CDS	0.522875	0.233049	0.153819	ASF2	YDL197C
PRP4 CDS	0.493488	0.233029	0.137126	PRP4	YPR178W
MEP2 CDS	0.536907	0.232778	0.161819	MEP2	YNL142W
KIC1 CDS	0.618775	0.232182	0.215498	KIC1	YHR102W
hypothetical protein CDS	0.683236	0.232143	0.273847		YGL036W
VBA1 CDS	0.447483	0.232141	0.113776	VBA1	YMR088C
UPC2 CDS	0.489566	0.23131	0.134223	UPC2	YDR213W
SWC3 CDS	0.579448	0.231301	0.186616	SWC3	YAL011W
HSP78 CDS	0.579448	0.231215	0.186664	HSP78	YDR258C
MED4 CDS	0.489916	0.231189	0.134483	MED4	YOR174W
HPR1 CDS	0.493358	0.230566	0.137007	HPR1	YDR138W
YSC83 CDS	0.532268	0.229767	0.159376	YSC83	YHR017W
UTP23 CDS	0.525311	0.229398	0.155258	UTP23	YOR004W
ARG82 CDS	0.579861	0.229393	0.18731	ARG82	YDR173C
hypothetical protein CDS	0.5004	0.229262	0.13989		YLR243W
SEC59 CDS	0.501334	0.228552	0.140573	SEC59	YMR013C
CDC15 CDS	0.564438	0.228451	0.176778	CDC15	YAR019C
hypothetical protein CDS	0.551291	0.228083	0.16917		YIL108W
HTD2 CDS	0.512649	0.227615	0.14693	HTD2	YHR067W
MF(ALPHA)1 CDS	0.609632	0.227535	0.209637	MF(ALPHA)1	YPL187W
PMT3 CDS	0.506937	0.227206	0.142827	PMT3	YOR321W
ADF1 CDS	0.520597	0.227184	0.151779	ADF1	YCL058W-A
hypothetical protein CDS	0.522838	0.226707	0.153558		YPR158W-B
NCB2 CDS	0.606617	0.226592	0.206927	NCB2	YDR397C
hypothetical protein CDS	0.617517	0.226424	0.214625		YFL067W
PCP1 CDS	0.515815	0.226078	0.149063	PCP1	YGR101W
SFB2 CDS	0.526312	0.226045	0.155995	SFB2	YNL049C
MUD2 CDS	0.499648	0.225754	0.139555	MUD2	YKL074C
MDM31 CDS	0.577895	0.225213	0.185495	MDM31	YHR194W
hypothetical protein CDS	0.579448	0.225147	0.186379		YNL054W-A
hypothetical protein CDS	0.528716	0.22503	0.157682		YGR067C
AEP3 CDS	0.619762	0.224752	0.216262	AEP3	YPL005W
hypothetical protein CDS	0.606345	0.223731	0.206454		YDR316W-A
MUD1 CDS	0.490352	0.223645	0.134686	MUD1	YBR119W
hypothetical protein CDS	0.595613	0.22356	0.19777		YML108W
RGA1 CDS	0.550712	0.223365	0.168528	RGA1	YOR127W
hypothetical protein CDS	0.556468	0.223213	0.171776		YPL257W
hypothetical protein CDS	0.635739	0.222221	0.229221		YDR182W-A
MAM3 CDS	0.58717	0.2222	0.193119	MAM3	YOL060C
MLF3 CDS	0.597822	0.221946	0.199044	MLF3	YNL074C
putative cystathionine beta-lyase CDS	0.508548	0.221574	0.144351		YHR112C
ZIP2 CDS	0.525311	0.221213	0.155004	ZIP2	YGL249W
GPG1 CDS	0.594645	0.221048	0.197116	GPG1	YGL121C
NDJ1 CDS	0.699849	0.220856	0.295246	NDJ1	YOL104C
hypothetical protein CDS	0.760092	0.220797	0.3717		YGL007C-A
hypothetical protein CDS	0.606617	0.220648	0.206731		YEL067C
NTG1 CDS	0.594645	0.220556	0.196925	NTG1	YAL015C
IME1 CDS	0.63859	0.220464	0.232434	IME1	YJR094C
hypothetical protein CDS	0.683566	0.220345	0.276013		YDL118W
YPK2 CDS	0.512649	0.220324	0.147026	YPK2	YMR104C
SPO73 CDS	0.520597	0.220277	0.152191	SPO73	YER046W
CUS1 CDS	0.506937	0.220084	0.142827	CUS1	YMR240C
DAS1 CDS	0.637898	0.219965	0.231182	DAS1	YJL149W
RRP40 CDS	0.546291	0.219936	0.166519	RRP40	YOL142W
hypothetical protein CDS	0.596035	0.219906	0.198243		YHL049C
RTA1 CDS	0.597299	0.219452	0.198764	RTA1	YGR213C
NTA1 CDS	0.577215	0.21942	0.185179	NTA1	YJR062C
DAL5 CDS	0.538901	0.219351	0.163152	DAL5	YJR152W
hypothetical protein CDS	0.586894	0.219219	0.192809		YGR027W-B
EKI1 CDS	0.527891	0.218831	0.156731	EKI1	YDR147W
DGR1 CDS	0.723973	0.218189	0.329072	DGR1	YNL130C-A
MED7 CDS	0.564802	0.217983	0.177107	MED7	YOL135C
NRM1 CDS	0.546291	0.216374	0.166462	NRM1	YNR009W
SRN2 CDS	0.570544	0.21637	0.181021	SRN2	YLR119W
FRE4 CDS	0.594342	0.216366	0.196579	FRE4	YNR060W
BUD13 CDS	0.620662	0.216233	0.217328	BUD13	YGL174W
LOT6 CDS	0.591864	0.216095	0.195409	LOT6	YLR011W
RRP12 CDS	0.525311	0.21564	0.155205	RRP12	YPL012W
UBC13 CDS	0.556589	0.215599	0.172001	UBC13	YDR092W
YEH2 CDS	0.619762	0.214621	0.21654	YEH2	YLR020C
GAL4 CDS	0.601859	0.214478	0.202816	GAL4	YPL248C
MSP1 CDS	0.615257	0.214477	0.213215	MSP1	YGR028W
VPS54 CDS	0.551812	0.214369	0.169967	VPS54	YDR027C
HMG2 CDS	0.691765	0.213865	0.286583	HMG2	YLR450W
GDE1 CDS	0.583331	0.213541	0.189696	GDE1	YPL110C
BAP2 CDS	0.500401	0.213475	0.14001	BAP2	YBR068C
PEX27 CDS	0.520597	0.213341	0.151782	PEX27	YOR193W
BUR6 CDS	0.611026	0.213237	0.210638	BUR6	YER159C
hypothetical protein CDS	0.561945	0.213196	0.175075		YDR282C
hypothetical protein CDS	0.633411	0.212793	0.228106		YHL008C
hypothetical protein CDS	0.579861	0.212153	0.187324		YPR174C
RET1 CDS	0.525311	0.211741	0.154842	RET1	YOR207C
FRE6 CDS	0.598454	0.211535	0.200963	FRE6	YLL051C
PNC1 CDS	0.677354	0.211397	0.267611	PNC1	YGL037C
PDR15 CDS	0.550149	0.211297	0.168065	PDR15	YDR406W
ATG26 CDS	0.677556	0.211214	0.268479	ATG26	YLR189C
GUP2 CDS	0.627196	0.211155	0.222339	GUP2	YPL189W
HMS1 CDS	0.543723	0.211001	0.165003	HMS1	YOR032C
PIH1 CDS	0.63189	0.210819	0.226025	PIH1	YHR034C
PAU13 CDS	0.747029	0.210644	0.356285	PAU13	YHL046C
ATE1 CDS	0.584175	0.210112	0.190462	ATE1	YGL017W
MPS1 CDS	0.629091	0.209992	0.224176	MPS1	YDL028C
RNR2 CDS	0.718276	0.209876	0.319341	RNR2	YJL026W
CDD1 CDS	0.604911	0.209762	0.205576	CDD1	YLR245C
SPR28 CDS	0.646672	0.209605	0.240024	SPR28	YDR218C
GPI18 CDS	0.583445	0.209371	0.189831	GPI18	YBR004C
ENP1 CDS	0.532324	0.209242	0.159661	ENP1	YBR247C
AVT4 CDS	0.607772	0.209112	0.207993	AVT4	YNL101W
ATG5 CDS	0.521243	0.208805	0.152563	ATG5	YPL149W
SEC22 CDS	0.550712	0.208679	0.168608	SEC22	YLR268W
MRM2 CDS	0.546291	0.208304	0.166611	MRM2	YGL136C
VAM10 CDS	0.677139	0.208086	0.267142	VAM10	YOR068C
hypothetical protein CDS	0.569558	0.207943	0.179671		YLR361C-A
HOS1 CDS	0.559192	0.207876	0.173211	HOS1	YPR068C
TRS31 CDS	0.601572	0.207679	0.202569	TRS31	YDR472W
hypothetical protein CDS	0.551288	0.207662	0.169063		YDL206W
FKH1 CDS	0.633411	0.207574	0.228075	FKH1	YIL131C
RRI2 CDS	0.68548	0.20701	0.281033	RRI2	YOL117W
CIK1 CDS	0.660511	0.206946	0.251056	CIK1	YMR198W
STR3 CDS	0.676804	0.206694	0.266144	STR3	YGL184C
STI1 CDS	0.706881	0.206689	0.306124	STI1	YOR027W
RAD26 CDS	0.622424	0.2065	0.21876	RAD26	YJR035W
hypothetical protein CDS	0.601572	0.206305	0.202618		YJR154W
HFM1 CDS	0.612948	0.20581	0.211742	HFM1	YGL251C
MFT1 CDS	0.569274	0.205713	0.179151	MFT1	YML062C
ZRG17 CDS	0.638591	0.205496	0.232723	ZRG17	YNR039C
SLX5 CDS	0.551291	0.2054	0.169435	SLX5	YDL013W
GSH1 CDS	0.632598	0.205181	0.227284	GSH1	YJL101C
VPS36 CDS	0.609228	0.205021	0.209198	VPS36	YLR417W
PNO1 CDS	0.551066	0.204783	0.168809	PNO1	YOR145C
PMT2 CDS	0.643215	0.20469	0.236114	PMT2	YAL023C
NSI1 CDS	0.581325	0.204293	0.188651	NSI1	YDR026C
hypothetical protein CDS	0.622677	0.204254	0.219092		YDL057W
NAB2 CDS	0.676784	0.204235	0.265562	NAB2	YGL122C
hypothetical protein CDS	0.603959	0.204102	0.204529		YGL140C
UBP12 CDS	0.602064	0.204091	0.203044	UBP12	YJL197W
MED6 CDS	0.606617	0.204064	0.206901	MED6	YHR058C
BAP3 CDS	0.638544	0.203602	0.231952	BAP3	YDR046C
GIT1 CDS	0.641493	0.203487	0.234913	GIT1	YCR098C
UGP1 CDS	0.598268	0.203473	0.199717	UGP1	YKL035W
UFD1 CDS	0.59828	0.203368	0.200084	UFD1	YGR048W
TAL1 CDS	0.684941	0.203358	0.278297	TAL1	YLR354C
SVL3 CDS	0.599749	0.203325	0.201701	SVL3	YPL032C
POM152 CDS	0.560625	0.203198	0.174003	POM152	YMR129W
SSH4 CDS	0.651537	0.202861	0.24413	SSH4	YKL124W
TIF4632 CDS	0.569558	0.202792	0.179898	TIF4632	YGL049C
hypothetical protein CDS	0.621301	0.202785	0.218019		YJR098C
SSE2 CDS	0.68071	0.202552	0.270771	SSE2	YBR169C
hypothetical protein CDS	0.721169	0.202289	0.322252		YIR020C
TIM18 CDS	0.594645	0.202289	0.196848	TIM18	YOR297C
SAS2 CDS	0.585016	0.202211	0.19113	SAS2	YMR127C
ATG11 CDS	0.656226	0.202111	0.247427	ATG11	YPR049C
JAC1 CDS	0.600245	0.201792	0.201968	JAC1	YGL018C
CHK1 CDS	0.561347	0.201769	0.174795	CHK1	YBR274W
VPS20 CDS	0.617778	0.201401	0.214839	VPS20	YMR077C
TMA64 CDS	0.59828	0.201266	0.20045	TMA64	YDR117C
PHM7 CDS	0.721169	0.201021	0.324599	PHM7	YOL084W
AAD4 CDS	0.703739	0.20076	0.300435	AAD4	YDL243C
LCB4 CDS	0.594645	0.200428	0.196981	LCB4	YOR171C
BIR1 CDS	0.623137	0.200318	0.219981	BIR1	YJR089W
TFB6 CDS	0.68176	0.200199	0.271789	TFB6	YOR352W
hypothetical protein CDS	0.70904	0.200024	0.308693		YDR246W-A
hypothetical protein CDS	0.583896	0.199903	0.190174		YNR048W
MSB1 CDS	0.682898	0.19986	0.273201	MSB1	YOR188W
hypothetical protein CDS	0.723553	0.199513	0.327049		YHR022C
PTC6 CDS	0.665702	0.199473	0.256172	PTC6	YCR079W
hypothetical protein CDS	0.58717	0.199402	0.193053		YER156C
MSH4 CDS	0.602393	0.198886	0.203706	MSH4	YFL003C
FAR3 CDS	0.667419	0.198839	0.259256	FAR3	YMR052W
PRP2 CDS	0.636717	0.198704	0.230127	PRP2	YNR011C
GIS3 CDS	0.683911	0.198498	0.276902	GIS3	YLR094C
HSP42 CDS	0.723973	0.198204	0.328559	HSP42	YDR171W
MXR1 CDS	0.693398	0.198124	0.288196	MXR1	YER042W
PUF2 CDS	0.682898	0.197929	0.273435	PUF2	YPR042C
NNF2 CDS	0.569558	0.197816	0.180037	NNF2	YGR089W
ORC3 CDS	0.632598	0.197681	0.227343	ORC3	YLL004W
hypothetical protein CDS	0.737247	0.197597	0.345903		YEL076C
PSY3 CDS	0.609242	0.197565	0.209305	PSY3	YLR376C
AIM17 CDS	0.644651	0.197399	0.238188	AIM17	YHL021C
KCS1 CDS	0.651537	0.197254	0.24426	KCS1	YDR017C
VPS27 CDS	0.68176	0.197221	0.271912	VPS27	YNR006W
ILV2 CDS	0.620662	0.197111	0.217608	ILV2	YMR108W
MRD1 CDS	0.580974	0.196989	0.188042	MRD1	YPR112C
HSP60 CDS	0.612729	0.196985	0.211432	HSP60	YLR259C
OPI10 CDS	0.629033	0.19694	0.223414	OPI10	YOL032W
hypothetical protein CDS	0.619762	0.196832	0.216572		YNL095C
DAL82 CDS	0.645843	0.196753	0.239066	DAL82	YNL314W
PHR1 CDS	0.664333	0.196324	0.254747	PHR1	YOR386W
CAR2 CDS	0.695413	0.196309	0.290204	CAR2	YLR438W
MEC1 CDS	0.638269	0.1963	0.231444	MEC1	YBR136W
SEN1 CDS	0.68548	0.196167	0.280954	SEN1	YLR430W
DPH1 CDS	0.576859	0.196158	0.184968	DPH1	YIL103W
SSN3 CDS	0.636717	0.196145	0.230585	SSN3	YPL042C
ECM32 CDS	0.643819	0.196054	0.236688	ECM32	YER176W
OSM1 CDS	0.685	0.195953	0.279064	OSM1	YJR051W
MPP6 CDS	0.598268	0.195896	0.199731	MPP6	YNR024W
MSS11 CDS	0.687064	0.195849	0.28267	MSS11	YMR164C
UFD4 CDS	0.658929	0.19572	0.249769	UFD4	YKL010C
TMT1 CDS	0.643215	0.195694	0.23625	TMT1	YER175C
KEI1 CDS	0.603959	0.195688	0.20457	KEI1	YDR367W
SWF1 CDS	0.615257	0.195633	0.213237	SWF1	YDR126W
TSR4 CDS	0.621339	0.195344	0.21817	TSR4	YOL022C
TFC6 CDS	0.629916	0.195289	0.224682	TFC6	YDR362C
DDC1 CDS	0.658929	0.195243	0.249607	DDC1	YPL194W
UBS1 CDS	0.623137	0.195169	0.22006	UBS1	YBR165W
FRE8 CDS	0.698211	0.194893	0.293959	FRE8	YLR047C
YCS4 CDS	0.604025	0.194521	0.204868	YCS4	YLR272C
MIP1 CDS	0.68078	0.194462	0.270913	MIP1	YOR330C
RTT102 CDS	0.586894	0.194348	0.192772	RTT102	YGR275W
SPC24 CDS	0.714668	0.193974	0.313604	SPC24	YMR117C
hypothetical protein CDS	0.721169	0.193788	0.325225		YEL076C-A
FUN19 CDS	0.753123	0.193677	0.363729	FUN19	YAL034C
hypothetical protein CDS	0.627879	0.193608	0.222898		YDR239C
RFC1 CDS	0.697041	0.193455	0.292994	RFC1	YOR217W
SPS18 CDS	0.705497	0.193138	0.304121	SPS18	YNL204C
hypothetical protein CDS	0.777196	0.19301	0.393179		YLR159C-A
AIM21 CDS	0.693186	0.192874	0.287991	AIM21	YIR003W
hypothetical protein CDS	0.768662	0.192601	0.383926		YLL056C
SNU56 CDS	0.629091	0.19244	0.223903	SNU56	YDR240C
STN1 CDS	0.598454	0.192334	0.200911	STN1	YDR082W
PSH1 CDS	0.638591	0.192148	0.232625	PSH1	YOL054W
TRI1 CDS	0.632584	0.192061	0.226921	TRI1	YMR233W
hypothetical protein CDS	0.704704	0.191978	0.302389		YHR097C
hypothetical protein CDS	0.631976	0.191767	0.226309		YMR155W
SLH1 CDS	0.595613	0.19135	0.19774	SLH1	YGR271W
hypothetical protein CDS	0.676784	0.191254	0.265549		YMR114C
hypothetical protein CDS	0.636717	0.190965	0.230178		YEL073C
UBP8 CDS	0.636717	0.19092	0.230531	UBP8	YMR223W
GYP5 CDS	0.708735	0.190883	0.308058	GYP5	YPL249C
SLC1 CDS	0.706881	0.190868	0.306144	SLC1	YDL052C
OLA1 CDS	0.631128	0.190815	0.22554	OLA1	YBR025C
ECM27 CDS	0.677556	0.190678	0.268831	ECM27	YJR106W
hypothetical protein CDS	0.651296	0.190556	0.243571		YKL070W
UBX2 CDS	0.688506	0.190473	0.283611	UBX2	YML013W
MGR1 CDS	0.685066	0.190253	0.279772	MGR1	YCL044C
MCM2 CDS	0.59828	0.19008	0.200261	MCM2	YBL023C
EDC2 CDS	0.677167	0.190005	0.267378	EDC2	YER035W
TRM44 CDS	0.609073	0.18983	0.208939	TRM44	YPL030W
hypothetical protein CDS	0.770652	0.189482	0.387013		YLR108C
hypothetical protein CDS	0.693085	0.189412	0.287832		YDR210C-C
YOS9 CDS	0.602064	0.189025	0.203107	YOS9	YDR057W
KAR5 CDS	0.629713	0.188868	0.224504	KAR5	YMR065W
ERG3 CDS	0.782577	0.188865	0.40539	ERG3	YLR056W
hypothetical protein CDS	0.705207	0.188765	0.30308		YGR161C-C
NUP42 CDS	0.706832	0.188723	0.305659	NUP42	YDR192C
hypothetical protein CDS	0.629091	0.188694	0.223767		YDR444W
RRP14 CDS	0.629091	0.188593	0.224091	RRP14	YKL082C
GPI14 CDS	0.609632	0.188315	0.209644	GPI14	YJR013W
SCJ1 CDS	0.676804	0.188059	0.266218	SCJ1	YMR214W
CDC28 CDS	0.639615	0.187473	0.233645	CDC28	YBR160W
hypothetical protein CDS	0.811662	0.187275	0.457226		YBR056W-A
hypothetical protein CDS	0.753123	0.187139	0.363832		YBL100W-C
YSC84 CDS	0.691344	0.186789	0.286178	YSC84	YHR016C
IMA2 CDS	0.695424	0.18673	0.290795	IMA2	YOL157C
hypothetical protein CDS	0.683566	0.186634	0.275948		YLR211C
NFS1 CDS	0.667419	0.186539	0.259065	NFS1	YCL017C
FLO5 CDS	0.669799	0.186469	0.261468	FLO5	YHR211W
KEG1 CDS	0.723973	0.186329	0.328194	KEG1	YFR042W
TSA1 CDS	0.638811	0.18624	0.233018	TSA1	YML028W
HHF1 CDS	0.611489	0.186214	0.210901	HHF1	YBR009C
hypothetical protein CDS	0.683911	0.186102	0.277294		YGR016W
QRI7 CDS	0.619762	0.186064	0.216317	QRI7	YDL104C
GET2 CDS	0.682762	0.185956	0.272852	GET2	YER083C
RSC2 CDS	0.680935	0.18568	0.27109	RSC2	YLR357W
IME4 CDS	0.707479	0.185652	0.306558	IME4	YGL192W
IRC3 CDS	0.63859	0.18563	0.23243	IRC3	YDR332W
CWC2 CDS	0.650817	0.185628	0.242634	CWC2	YDL209C
RGD1 CDS	0.685866	0.185466	0.2816	RGD1	YBR260C
SEC62 CDS	0.623137	0.185086	0.220038	SEC62	YPL094C
FRE5 CDS	0.721169	0.184849	0.324454	FRE5	YOR384W
MRE11 CDS	0.691073	0.1848	0.285949	MRE11	YMR224C
TDP1 CDS	0.684796	0.184482	0.277932	TDP1	YBR223C
LCB5 CDS	0.674785	0.183927	0.264295	LCB5	YLR260W
hypothetical protein CDS	0.695046	0.183866	0.289817		YMR051C
INP52 CDS	0.702433	0.183696	0.299309	INP52	YNL106C
BZZ1 CDS	0.677167	0.183629	0.267423	BZZ1	YHR114W
BUD31 CDS	0.72551	0.183526	0.334898	BUD31	YCR063W
hypothetical protein CDS	0.651296	0.183024	0.24375		YIR007W
UBA3 CDS	0.677556	0.182867	0.268772	UBA3	YPR066W
BTT1 CDS	0.691073	0.182696	0.285718	BTT1	YDR252W
LYS5 CDS	0.626993	0.182625	0.222056	LYS5	YGL154C
NPL3 CDS	0.693085	0.182513	0.287816	NPL3	YDR432W
SPC98 CDS	0.677556	0.182503	0.268731	SPC98	YNL126W
hypothetical protein CDS	0.661722	0.182381	0.252631		YGR122W
DCR2 CDS	0.676804	0.182308	0.266336	DCR2	YLR361C
hypothetical protein CDS	0.665897	0.182229	0.25658		YIR024C
PIP2 CDS	0.701517	0.181972	0.297832	PIP2	YOR363C
SSL1 CDS	0.705497	0.181901	0.304137	SSL1	YLR005W
DSS1 CDS	0.651296	0.181754	0.243684	DSS1	YMR287C
hypothetical protein CDS	0.61852	0.181551	0.215305		YMR295C
IRC21 CDS	0.683236	0.181499	0.273787	IRC21	YMR073C
hypothetical protein CDS	0.728125	0.181446	0.336595		YNL165W
HXT8 CDS	0.723973	0.181397	0.33053	HXT8	YJL214W
BIO4 CDS	0.676804	0.180944	0.266444	BIO4	YNR057C
DOA4 CDS	0.705044	0.180773	0.302891	DOA4	YDR069C
TFB3 CDS	0.683324	0.18069	0.274863	TFB3	YDR460W
SIP5 CDS	0.773419	0.180632	0.389445	SIP5	YMR140W
ERB1 CDS	0.645843	0.180548	0.238997	ERB1	YMR049C
MET10 CDS	0.667419	0.180502	0.25793	MET10	YFR030W
hypothetical protein CDS	0.657074	0.180339	0.248513		YOR262W
HSH49 CDS	0.700734	0.180177	0.296356	HSH49	YOR319W
DSL1 CDS	0.629091	0.180159	0.223541	DSL1	YNL258C
hypothetical protein CDS	0.732882	0.18013	0.341882		YJL077W-A
AIM32 CDS	0.651994	0.179274	0.244745	AIM32	YML050W
DIM1 CDS	0.638544	0.178649	0.231911	DIM1	YPL266W
hypothetical protein CDS	0.764927	0.178624	0.380531		YLR030W
FAU1 CDS	0.667419	0.178574	0.258763	FAU1	YER183C
OXR1 CDS	0.685592	0.178565	0.281257	OXR1	YPL196W
TIM54 CDS	0.644162	0.178497	0.237479	TIM54	YJL054W
PHO90 CDS	0.643215	0.178413	0.236228	PHO90	YJL198W
SLD7 CDS	0.703739	0.178401	0.301559	SLD7	YOR060C
HIS3 CDS	0.661484	0.178285	0.252218	HIS3	YOR202W
hypothetical protein CDS	0.648893	0.17826	0.241325		YBR287W
HAP2 CDS	0.714782	0.178244	0.313904	HAP2	YGL237C
GIP3 CDS	0.627196	0.178214	0.222336	GIP3	YPL137C
SSN8 CDS	0.717808	0.178202	0.318865	SSN8	YNL025C
hypothetical protein CDS	0.771145	0.177869	0.387391		YAL037C-A
ENP2 CDS	0.638544	0.177524	0.231953	ENP2	YGR145W
RAD9 CDS	0.68548	0.177439	0.280904	RAD9	YDR217C
JSN1 CDS	0.705497	0.177391	0.304155	JSN1	YJR091C
MMS4 CDS	0.697041	0.177335	0.292863	MMS4	YBR098W
SAE2 CDS	0.748594	0.177056	0.358286	SAE2	YGL175C
UPF3 CDS	0.644162	0.177015	0.237574	UPF3	YGR072W
EAP1 CDS	0.74286	0.176864	0.351965	EAP1	YKL204W
ECM18 CDS	0.667419	0.176783	0.258529	ECM18	YDR125C
PCL9 CDS	0.702433	0.176753	0.299275	PCL9	YDL179W
hypothetical protein CDS	0.654117	0.176711	0.246093		YNR029C
ALR1 CDS	0.710249	0.17658	0.310151	ALR1	YOL130W
TPK2 CDS	0.764447	0.17658	0.379391	TPK2	YPL203W
JLP1 CDS	0.717808	0.176549	0.318687	JLP1	YLL057C
SML1 CDS	0.636717	0.176374	0.230433	SML1	YML058W
NSA1 CDS	0.65936	0.176359	0.250175	NSA1	YGL111W
MYO3 CDS	0.697041	0.176182	0.292658	MYO3	YKL129C
HEL1 CDS	0.694936	0.176143	0.289303	HEL1	YKR017C
IST3 CDS	0.744028	0.175808	0.35347	IST3	YIR005W
hypothetical protein CDS	0.723973	0.175755	0.331069		YER184C
PDE1 CDS	0.683324	0.175699	0.274534	PDE1	YGL248W
VBA3 CDS	0.721169	0.175475	0.324719	VBA3	YCL069W
CCH1 CDS	0.711181	0.175213	0.310687	CCH1	YGR217W
NSP1 CDS	0.730708	0.175122	0.339512	NSP1	YJL041W
ZDS2 CDS	0.715324	0.175057	0.315845	ZDS2	YML109W
hypothetical protein CDS	0.748594	0.175026	0.357983		YJR096W
APJ1 CDS	0.715224	0.174663	0.315241	APJ1	YNL077W
TAF6 CDS	0.661484	0.174638	0.252429	TAF6	YGL112C
hypothetical protein CDS	0.665702	0.174451	0.256236		YLR035C-A
hypothetical protein CDS	0.74286	0.174339	0.351981		YFL066C
NAB3 CDS	0.763759	0.174067	0.378793	NAB3	YPL190C
hypothetical protein CDS	0.675207	0.173955	0.264693		YCR051W
SSN2 CDS	0.723973	0.173655	0.33204	SSN2	YDR443C
hypothetical protein CDS	0.819068	0.173621	0.470364		YGL260W
FMP46 CDS	0.711781	0.173131	0.311484	FMP46	YKR049C
NMA111 CDS	0.673142	0.172936	0.263339	NMA111	YNL123W
hypothetical protein CDS	0.684941	0.172863	0.278705		YBR012W-B
INO80 CDS	0.705497	0.172583	0.303554	INO80	YGL150C
hypothetical protein CDS	0.776246	0.172116	0.392175		YCR095W-A
hypothetical protein CDS	0.684941	0.171838	0.278377		YIL165C
TAF11 CDS	0.685709	0.171831	0.28142	TAF11	YML015C
PIB1 CDS	0.686231	0.171737	0.282097	PIB1	YDR313C
FRK1 CDS	0.749411	0.171678	0.358804	FRK1	YPL141C
YJU3 CDS	0.685066	0.171671	0.279685	YJU3	YKL094W
HSP12 CDS	0.659789	0.17165	0.250638	HSP12	YFL014W
HAL5 CDS	0.722745	0.171617	0.326562	HAL5	YJL165C
NOB1 CDS	0.715224	0.171602	0.315131	NOB1	YOR056C
hypothetical protein CDS	0.680625	0.17158	0.270622		YBR062C
ERI1 CDS	0.710249	0.171565	0.30985	ERI1	YPL096C-A
hypothetical protein CDS	0.672166	0.171537	0.262618		YMR310C
EPS1 CDS	0.679941	0.171529	0.270007	EPS1	YIL005W
YPK1 CDS	0.652392	0.171508	0.245114	YPK1	YKL126W
SWC4 CDS	0.701369	0.171383	0.297402	SWC4	YGR002C
IRC19 CDS	0.703739	0.170882	0.301465	IRC19	YLL033W
ALG1 CDS	0.676804	0.170736	0.26611	ALG1	YBR110W
TAD1 CDS	0.668236	0.170511	0.260069	TAD1	YGL243W
BET4 CDS	0.685948	0.170507	0.281749	BET4	YJL031C
CNN1 CDS	0.677556	0.17045	0.268786	CNN1	YFR046C
CST26 CDS	0.742617	0.170374	0.350988	CST26	YBR042C
NDL1 CDS	0.705497	0.170127	0.304066	NDL1	YLR254C
YPI1 CDS	0.654919	0.170107	0.246615	YPI1	YFR003C
hypothetical protein CDS	0.723844	0.169991	0.327302		YNL320W
ECM34 CDS	0.731906	0.169923	0.340685	ECM34	YHL043W
MCM21 CDS	0.685	0.169919	0.279204	MCM21	YDR318W
ATG18 CDS	0.758185	0.169829	0.369772	ATG18	YFR021W
HOP1 CDS	0.747366	0.169569	0.356886	HOP1	YIL072W
SPO1 CDS	0.673208	0.169455	0.263478	SPO1	YNL012W
hypothetical protein CDS	0.832759	0.169364	0.495309		YCR108C
SAG1 CDS	0.711781	0.169172	0.311435	SAG1	YJR004C
hypothetical protein CDS	0.721169	0.169159	0.32323		YDR098C-A
YIG1 CDS	0.683566	0.169147	0.275806	YIG1	YPL201C
YAP5 CDS	0.725337	0.168315	0.334617	YAP5	YIR018W
SEC14 CDS	0.677556	0.168168	0.267808	SEC14	YMR079W
hypothetical protein CDS	0.698979	0.167988	0.294753		YNR065C
UBX7 CDS	0.731006	0.167979	0.339951	UBX7	YBR273C
HRD3 CDS	0.730267	0.16757	0.339184	HRD3	YLR207W
GLT1 CDS	0.717808	0.167551	0.318608	GLT1	YDL171C
SET3 CDS	0.714859	0.167536	0.314321	SET3	YKR029C
FAP1 CDS	0.668241	0.167502	0.260474	FAP1	YNL023C
PMT1 CDS	0.721169	0.167275	0.322126	PMT1	YDL095W
NSL1 CDS	0.715224	0.16692	0.315089	NSL1	YPL233W
MNL2 CDS	0.667419	0.166809	0.258421	MNL2	YLR057W
hypothetical protein CDS	0.721169	0.166799	0.325239		YDR391C
APM4 CDS	0.667419	0.166623	0.259184	APM4	YOL062C
YSP3 CDS	0.694296	0.166576	0.28892	YSP3	YOR003W
hypothetical protein CDS	0.711781	0.166334	0.311321		YLR063W
VPS34 CDS	0.697041	0.166245	0.293154	VPS34	YLR240W
BFA1 CDS	0.762	0.166201	0.376328	BFA1	YJR053W
RIF2 CDS	0.723973	0.166192	0.332888	RIF2	YLR453C
RIM13 CDS	0.746768	0.166171	0.355777	RIM13	YMR154C
PAU15 CDS	0.843061	0.166112	0.516088	PAU15	YIR041W
hypothetical protein CDS	0.768945	0.165856	0.384602		YOL073C
RRS1 CDS	0.685	0.165797	0.278978	RRS1	YOR294W
THI74 CDS	0.71944	0.165595	0.31998	THI74	YDR438W
NUP53 CDS	0.68548	0.165595	0.280932	NUP53	YMR153W
IMA3 CDS	0.763759	0.165572	0.378364	IMA3	YIL172C
hypothetical protein CDS	0.695424	0.165223	0.291021		YHL026C
GAT1 CDS	0.753941	0.164976	0.36567	GAT1	YFL021W
KTR2 CDS	0.780813	0.164571	0.403819	KTR2	YKR061W
hypothetical protein CDS	0.713552	0.164439	0.312522		YHL012W
SPS22 CDS	0.729533	0.163815	0.338417	SPS22	YCL048W
ORC5 CDS	0.682898	0.163702	0.273481	ORC5	YNL261W
GTF1 CDS	0.708152	0.163645	0.30761	GTF1	YGR102C
PCH2 CDS	0.723973	0.163638	0.33085	PCH2	YBR186W
WAR1 CDS	0.722745	0.163528	0.32634	WAR1	YML076C
PYK2 CDS	0.768662	0.163476	0.383823	PYK2	YOR347C
RRM3 CDS	0.717808	0.16338	0.318891	RRM3	YHR031C
CSE2 CDS	0.764447	0.163085	0.379376	CSE2	YNR010W
SPT20 CDS	0.687544	0.163026	0.282984	SPT20	YOL148C
TCO89 CDS	0.723973	0.163019	0.332094	TCO89	YPL180W
hypothetical protein CDS	0.76128	0.162966	0.374554		YDR306C
hypothetical protein CDS	0.721169	0.162869	0.323606		YDL183C
LEO1 CDS	0.710249	0.162847	0.31006	LEO1	YOR123C
HSH155 CDS	0.703739	0.162816	0.300882	HSH155	YMR288W
IRC18 CDS	0.703739	0.162447	0.301619	IRC18	YJL037W
PAU1 CDS	0.840201	0.162438	0.507545	PAU1	YJL223C
hypothetical protein CDS	0.846152	0.162251	0.523965		YAL065C
SRP101 CDS	0.684941	0.1621	0.27856	SRP101	YDR292C
hypothetical protein CDS	0.75795	0.162009	0.369529		YHL009W-B
COX20 CDS	0.68548	0.161983	0.280724	COX20	YDR231C
YHK8 CDS	0.721169	0.16192	0.325243	YHK8	YHR048W
SFB3 CDS	0.708152	0.161893	0.307233	SFB3	YHR098C
MDM10 CDS	0.691073	0.161797	0.28546	MDM10	YAL010C
RAD24 CDS	0.720765	0.161647	0.321419	RAD24	YER173W
SWM2 CDS	0.741122	0.161485	0.349991	SWM2	YNR004W
MKS1 CDS	0.708152	0.161385	0.307685	MKS1	YNL076W
JHD1 CDS	0.708152	0.161275	0.307677	JHD1	YER051W
CBT1 CDS	0.763759	0.161218	0.378686	CBT1	YKL208W
VID22 CDS	0.760422	0.161182	0.373275	VID22	YLR373C
UBC9 CDS	0.695424	0.160931	0.290566	UBC9	YDL064W
SNP1 CDS	0.723973	0.160838	0.329951	SNP1	YIL061C
AMD2 CDS	0.711781	0.160794	0.311539	AMD2	YDR242W
DNF2 CDS	0.753123	0.16059	0.363872	DNF2	YDR093W
ERV46 CDS	0.697041	0.160558	0.292868	ERV46	YAL042W
hypothetical protein CDS	0.701279	0.160491	0.296904		YDR415C
PRP40 CDS	0.705497	0.160408	0.303729	PRP40	YKL012W
AAD10 CDS	0.7535	0.160284	0.364568	AAD10	YJR155W
RPF2 CDS	0.736452	0.160186	0.344975	RPF2	YKR081C
CCT6 CDS	0.721169	0.160171	0.322946	CCT6	YDR188W
FUS2 CDS	0.702433	0.160165	0.298797	FUS2	YMR232W
hypothetical protein CDS	0.777254	0.160157	0.394756		YBL112C
PRM1 CDS	0.710249	0.159944	0.309647	PRM1	YNL279W
MAC1 CDS	0.721169	0.15989	0.321975	MAC1	YMR021C
PRP3 CDS	0.695424	0.15964	0.291085	PRP3	YDR473C
PRM6 CDS	0.784144	0.159561	0.409538	PRM6	YML047C
GLO3 CDS	0.692932	0.159272	0.287502	GLO3	YER122C
hypothetical protein CDS	0.719761	0.159226	0.320365		YGL159W
IMA4 CDS	0.784144	0.159174	0.409069	IMA4	YJL221C
PBA1 CDS	0.721169	0.158721	0.322907	PBA1	YLR199C
NOP8 CDS	0.721169	0.158584	0.324504	NOP8	YOL144W
PRP45 CDS	0.755444	0.158552	0.367217	PRP45	YAL032C
MUS81 CDS	0.701369	0.158548	0.297533	MUS81	YDR386W
hypothetical protein CDS	0.744022	0.158511	0.353091		YNR061C
hypothetical protein CDS	0.747029	0.15851	0.356405		YJR129C
SMC4 CDS	0.744854	0.158354	0.354238	SMC4	YLR086W
APM2 CDS	0.695424	0.158183	0.291146	APM2	YHL019C
HXT7 CDS	0.803816	0.158159	0.443839	HXT7	YDR342C
RSM7 CDS	0.68548	0.157702	0.280748	RSM7	YJR113C
MEH1 CDS	0.702433	0.157614	0.299403	MEH1	YKR007W
hypothetical protein CDS	0.723935	0.157398	0.327465		YMR187C
ITT1 CDS	0.703653	0.156816	0.300161	ITT1	YML068W
SNM1 CDS	0.777254	0.156697	0.394394	SNM1	YDR478W
HTA1 CDS	0.717549	0.156673	0.317262	HTA1	YDR225W
DLS1 CDS	0.705497	0.156663	0.303783	DLS1	YJL065C
PCC1 CDS	0.723973	0.156623	0.333091	PCC1	YKR095W-A
PAC2 CDS	0.723973	0.156272	0.330669	PAC2	YER007W
REC107 CDS	0.723973	0.156169	0.329304	REC107	YJR021C
CDC31 CDS	0.713677	0.156072	0.31285	CDC31	YOR257W
LDB19 CDS	0.774995	0.15603	0.391152	LDB19	YOR322C
DCC1 CDS	0.721169	0.155977	0.324556	DCC1	YCL016C
hypothetical protein CDS	0.74286	0.155857	0.351871		YPL077C
hypothetical protein CDS	0.806606	0.155807	0.4477		YLR464W
hypothetical protein CDS	0.708808	0.155667	0.308328		YOR059C
hypothetical protein CDS	0.714668	0.155613	0.313624		YNL022C
hypothetical protein CDS	0.773778	0.155526	0.390016		YHR218W
hypothetical protein CDS	0.786213	0.155485	0.413497		YMR034C
hypothetical protein CDS	0.764872	0.155484	0.380248		YBL111C
DST1 CDS	0.695424	0.155354	0.291072	DST1	YGL043W
PEP12 CDS	0.695424	0.155281	0.290971	PEP12	YOR036W
CDC12 CDS	0.721169	0.155273	0.323967	CDC12	YHR107C
AKR2 CDS	0.770431	0.155243	0.386513	AKR2	YOR034C
hypothetical protein CDS	0.720184	0.155207	0.32089		YCL002C
AVO2 CDS	0.785437	0.15509	0.411887	AVO2	YMR068W
ECM5 CDS	0.70904	0.155024	0.308907	ECM5	YMR176W
AHC1 CDS	0.798012	0.154888	0.429195	AHC1	YOR023C
EXG1 CDS	0.815848	0.154861	0.465355	EXG1	YLR300W
URK1 CDS	0.777196	0.154761	0.393171	URK1	YNR012W
PRK1 CDS	0.706705	0.154473	0.305033	PRK1	YIL095W
hypothetical protein CDS	0.715224	0.154305	0.314978		YOL075C
PPM2 CDS	0.795853	0.15425	0.42527	PPM2	YOL141W
DID4 CDS	0.700929	0.154182	0.296638	DID4	YKL002W
XRS2 CDS	0.723973	0.154083	0.330199	XRS2	YDR369C
PFA5 CDS	0.702433	0.154003	0.299344	PFA5	YDR459C
LSB3 CDS	0.753123	0.153814	0.363127	LSB3	YFR024C-A
GCD14 CDS	0.702433	0.153782	0.298932	GCD14	YJL125C
MTO1 CDS	0.70904	0.153696	0.308795	MTO1	YGL236C
HEM15 CDS	0.714859	0.153653	0.314331	HEM15	YOR176W
SLT2 CDS	0.713552	0.153645	0.312675	SLT2	YHR030C
hypothetical protein CDS	0.85454	0.153557	0.544234		YER078W-A
MET5 CDS	0.744028	0.153486	0.353264	MET5	YJR137C
PTM1 CDS	0.710249	0.153401	0.309964	PTM1	YKL039W
NUG1 CDS	0.715224	0.153257	0.315238	NUG1	YER006W
DDR48 CDS	0.768945	0.153237	0.384585	DDR48	YMR173W
TGS1 CDS	0.737013	0.152925	0.345544	TGS1	YPL157W
hypothetical protein CDS	0.806606	0.152534	0.448127		YFL065C
TOK1 CDS	0.706705	0.152166	0.304992	TOK1	YJL093C
BIT2 CDS	0.723973	0.152162	0.330536	BIT2	YBR270C
SPC72 CDS	0.725069	0.152077	0.334124	SPC72	YAL047C
hypothetical protein CDS	0.744022	0.152071	0.353028		YHR214C-B
NUF2 CDS	0.777618	0.151891	0.396405	NUF2	YOL069W
URC2 CDS	0.784144	0.151877	0.409764	URC2	YDR520C
NAM2 CDS	0.741122	0.151835	0.349859	NAM2	YLR382C
IRA2 CDS	0.749629	0.151714	0.35916	IRA2	YOL081W
BAT1 CDS	0.721169	0.151706	0.323469	BAT1	YHR208W
MET2 CDS	0.717808	0.15161	0.318563	MET2	YNL277W
URA6 CDS	0.733775	0.151588	0.343038	URA6	YKL024C
CDC8 CDS	0.748594	0.151577	0.358227	CDC8	YJR057W
NMA1 CDS	0.757895	0.151547	0.369201	NMA1	YLR328W
EXO5 CDS	0.72551	0.151362	0.33502	EXO5	YBR163W
AAD16 CDS	0.744345	0.151116	0.353806	AAD16	YFL057C
hypothetical protein CDS	0.749759	0.151018	0.359613		YBR285W
GND1 CDS	0.819837	0.150974	0.472324	GND1	YHR183W
MET8 CDS	0.742617	0.150895	0.351096	MET8	YBR213W
MDL1 CDS	0.741122	0.150888	0.349577	MDL1	YLR188W
DNL4 CDS	0.753123	0.150601	0.362971	DNL4	YOR005C
RDS3 CDS	0.759194	0.15043	0.370647	RDS3	YPR094W
MND2 CDS	0.78063	0.149619	0.403568	MND2	YIR025W
PHO81 CDS	0.723973	0.149321	0.328995	PHO81	YGR233C
DSK2 CDS	0.803816	0.149288	0.442626	DSK2	YMR276W
hypothetical protein CDS	0.851096	0.149114	0.532987		YLR307C-A
CDC13 CDS	0.78063	0.148998	0.402605	CDC13	YDL220C
hypothetical protein CDS	0.723973	0.14884	0.332978		YMR221C
ATG22 CDS	0.77838	0.148673	0.399352	ATG22	YCL038C
MIM2 CDS	0.757527	0.148538	0.368498	MIM2	YLR099W-A
PMT5 CDS	0.723973	0.148142	0.328912	PMT5	YDL093W
CLA4 CDS	0.741122	0.147986	0.349138	CLA4	YNL298W
ARP1 CDS	0.742617	0.147905	0.351222	ARP1	YHR129C
ATG3 CDS	0.788296	0.147902	0.41718	ATG3	YNR007C
LCL2 CDS	0.747602	0.14768	0.357182	LCL2	YLR104W
VBA5 CDS	0.788296	0.147588	0.416281	VBA5	YKR105C
hypothetical protein CDS	0.78063	0.147331	0.403246		YLL067C
FRT1 CDS	0.720903	0.147283	0.321602	FRT1	YOR324C
hypothetical protein CDS	0.788296	0.147194	0.416258		YER159C-A
IST1 CDS	0.744028	0.146922	0.353355	IST1	YNL265C
hypothetical protein CDS	0.812386	0.146844	0.460893		YCL001W-B
PRP46 CDS	0.721169	0.146783	0.32436	PRP46	YPL151C
STP2 CDS	0.794885	0.146678	0.42303	STP2	YHR006W
REC102 CDS	0.771511	0.146525	0.387704	REC102	YLR329W
DBP8 CDS	0.721169	0.146215	0.324451	DBP8	YHR169W
REC8 CDS	0.753123	0.146165	0.363702	REC8	YPR007C
RIM15 CDS	0.764629	0.146112	0.379868	RIM15	YFL033C
CMS1 CDS	0.723973	0.145966	0.331031	CMS1	YLR003C
BUB2 CDS	0.790211	0.145547	0.41936	BUB2	YMR055C
ORC1 CDS	0.7332	0.145512	0.342631	ORC1	YML065W
PUS7 CDS	0.777254	0.14551	0.394962	PUS7	YOR243C
GEP7 CDS	0.764702	0.145452	0.380033	GEP7	YGL057C
DGA1 CDS	0.782107	0.145112	0.404883	DGA1	YOR245C
AQR1 CDS	0.741122	0.145029	0.349689	AQR1	YNL065W
hypothetical protein CDS	0.876311	0.144688	0.589551		YLR406C-A
VTH2 CDS	0.7535	0.144486	0.364554	VTH2	YJL222W
hypothetical protein CDS	0.728339	0.144312	0.336817		YER077C
NUP116 CDS	0.769485	0.143906	0.385459	NUP116	YMR047C
VPS62 CDS	0.777254	0.143861	0.394437	VPS62	YGR141W
OAC1 CDS	0.760831	0.14381	0.373625	OAC1	YKL120W
FET5 CDS	0.773778	0.143739	0.389944	FET5	YFL041W
SNF6 CDS	0.770652	0.143668	0.387011	SNF6	YHL025W
AKL1 CDS	0.805166	0.14361	0.446109	AKL1	YBR059C
hypothetical protein CDS	0.823464	0.143567	0.476078		YJL113W
CTR86 CDS	0.761914	0.14355	0.375825	CTR86	YCR054C
hypothetical protein CDS	0.781348	0.143503	0.404227		YIL092W
hypothetical protein CDS	0.763759	0.143444	0.378647		YJL118W
LRS4 CDS	0.763759	0.143412	0.37805	LRS4	YDR439W
MHO1 CDS	0.81339	0.143278	0.462708	MHO1	YJR008W
ATG29 CDS	0.824228	0.143124	0.477537	ATG29	YPL166W
RMR1 CDS	0.783299	0.143062	0.40616	RMR1	YGL250W
SHU2 CDS	0.768161	0.142859	0.382934	SHU2	YDR078C
IMD4 CDS	0.851621	0.142818	0.535669	IMD4	YML056C
RMP1 CDS	0.803022	0.142479	0.437577	RMP1	YLR145W
TSR1 CDS	0.748594	0.14239	0.357831	TSR1	YDL060W
GIC1 CDS	0.778227	0.142209	0.398376	GIC1	YHR061C
PGA1 CDS	0.760422	0.142145	0.372912	PGA1	YNL158W
MIG1 CDS	0.779658	0.142093	0.400994	MIG1	YGL035C
NBL1 CDS	0.797208	0.141431	0.428059	NBL1	YHR199C-A
hypothetical protein CDS	0.803022	0.141377	0.43609		YGR237C
CSN9 CDS	0.803955	0.141337	0.44417	CSN9	YDR179C
RTT105 CDS	0.803816	0.141254	0.442447	RTT105	YER104W
SGT1 CDS	0.762	0.141182	0.376267	SGT1	YOR057W
URB2 CDS	0.768405	0.141169	0.383426	URB2	YJR041C
MNT3 CDS	0.763759	0.141062	0.378133	MNT3	YIL014W
ARG2 CDS	0.788296	0.141019	0.416105	ARG2	YJL071W
OPT2 CDS	0.784144	0.140997	0.409109	OPT2	YPR194C
CDC14 CDS	0.755444	0.140954	0.36729	CDC14	YFR028C
DTR1 CDS	0.777254	0.140844	0.393934	DTR1	YBR180W
HPM1 CDS	0.784144	0.14084	0.407282	HPM1	YIL110W
REF2 CDS	0.771935	0.140769	0.388177	REF2	YDR195W
BUD22 CDS	0.753645	0.140505	0.364765	BUD22	YMR014W
BAS1 CDS	0.749759	0.140428	0.359674	BAS1	YKR099W
hypothetical protein CDS	0.777196	0.140336	0.393086		YGL117W
JHD2 CDS	0.761914	0.140277	0.37572	JHD2	YJR119C
MRPL33 CDS	0.743433	0.140218	0.352561	MRPL33	YMR286W
HPF1 CDS	0.749759	0.140203	0.359854	HPF1	YOL155C
SPO75 CDS	0.741122	0.140165	0.349403	SPO75	YLL005C
MUK1 CDS	0.777745	0.140008	0.396731	MUK1	YPL070W
DUG2 CDS	0.760092	0.139979	0.371245	DUG2	YBR281C
VPS73 CDS	0.826784	0.13993	0.48278	VPS73	YGL104C
PCL8 CDS	0.791	0.139776	0.42041	PCL8	YPL219W
hypothetical protein CDS	0.797208	0.139713	0.42814		YOL107W
RRP6 CDS	0.769485	0.139624	0.385706	RRP6	YOR001W
NQM1 CDS	0.842424	0.139314	0.513711	NQM1	YGR043C
hypothetical protein CDS	0.777254	0.138968	0.394701		YLR363W-A
MER1 CDS	0.852566	0.138792	0.53871	MER1	YNL210W
PEX2 CDS	0.753094	0.138709	0.362215	PEX2	YJL210W
POP4 CDS	0.803022	0.138547	0.434922	POP4	YBR257W
RAT1 CDS	0.772907	0.13853	0.388972	RAT1	YOR048C
hypothetical protein CDS	0.847378	0.138497	0.528525		YOL019W-A
TBS1 CDS	0.808318	0.138445	0.449625	TBS1	YBR150C
HOS4 CDS	0.785437	0.138407	0.412109	HOS4	YIL112W
OPI1 CDS	0.803022	0.138044	0.438404	OPI1	YHL020C
hypothetical protein CDS	0.806606	0.138009	0.44813		YJL107C
RPC34 CDS	0.753123	0.137883	0.36344	RPC34	YNR003C
RAD30 CDS	0.75277	0.137827	0.361692	RAD30	YDR419W
ECM7 CDS	0.755182	0.137801	0.366908	ECM7	YLR443W
ABZ1 CDS	0.76128	0.1378	0.374179	ABZ1	YNR033W
INP2 CDS	0.803816	0.137789	0.443872	INP2	YMR163C
PNG1 CDS	0.753123	0.137721	0.363989	PNG1	YPL096W
hypothetical protein CDS	0.821596	0.137263	0.474306		YMR090W
ATG1 CDS	0.835147	0.137191	0.500328	ATG1	YGL180W
ARG81 CDS	0.784144	0.136873	0.409896	ARG81	YML099C
MNN4 CDS	0.777618	0.136825	0.39619	MNN4	YKL201C
PAN6 CDS	0.763759	0.136801	0.378457	PAN6	YIL145C
HST2 CDS	0.796586	0.136699	0.426599	HST2	YPL015C
MSS2 CDS	0.786213	0.136643	0.413459	MSS2	YDL107W
SNA3 CDS	0.753123	0.136462	0.36246	SNA3	YJL151C
SIS1 CDS	0.769485	0.136442	0.385187	SIS1	YNL007C
hypothetical protein CDS	0.789029	0.136352	0.4183		YOR223W
CDS1	0.761914	0.136347	0.375637	CDS1	YBR029C
SYN8 CDS	0.762098	0.136291	0.376685	SYN8	YAL014C
PDR3 CDS	0.784144	0.13629	0.407373	PDR3	YBL005W
hypothetical protein CDS	0.874497	0.136151	0.583981		YGL006W-A
RED1 CDS	0.782988	0.135923	0.405757	RED1	YLR263W
APT2 CDS	0.74658	0.135856	0.355562	APT2	YDR441C
ATP10 CDS	0.798012	0.135649	0.429244	ATP10	YLR393W
FPS1 CDS	0.773789	0.135613	0.390368	FPS1	YLL043W
SCO2 CDS	0.782468	0.135262	0.405202	SCO2	YBR024W
ERG27 CDS	0.797208	0.135129	0.42786	ERG27	YLR100W
hypothetical protein CDS	0.828244	0.135101	0.486833		YBL005W-A
COP1 CDS	0.779658	0.134963	0.401233	COP1	YDL145C
POF1 CDS	0.820466	0.134931	0.472963	POF1	YCL047C
IFH1 CDS	0.769485	0.134873	0.38515	IFH1	YLR223C
hypothetical protein CDS	0.790211	0.13469	0.419725		YIL001W
RRT2 CDS	0.760422	0.134659	0.373097	RRT2	YBR246W
MRH4 CDS	0.793192	0.134537	0.421709	MRH4	YGL064C
LDH1 CDS	0.764872	0.134466	0.380375	LDH1	YBR204C
CSH1 CDS	0.760422	0.134423	0.373125	CSH1	YBR161W
GIP4 CDS	0.779658	0.13437	0.401515	GIP4	YAL031C
YPS7 CDS	0.779658	0.13433	0.401512	YPS7	YDR349C
MTR4 CDS	0.763759	0.134279	0.378717	MTR4	YJL050W
hypothetical protein CDS	0.803816	0.134228	0.443841		YGR038C-A
YPT35 CDS	0.823767	0.134122	0.477086	YPT35	YHR105W
EXO84 CDS	0.768662	0.133999	0.384016	EXO84	YBR102C
hypothetical protein CDS	0.828244	0.133853	0.485823		YER189W
TOD6 CDS	0.785437	0.133707	0.411546	TOD6	YBL054W
LAS17 CDS	0.843061	0.133522	0.515815	LAS17	YOR181W
CUP2 CDS	0.784264	0.133097	0.410222	CUP2	YGL166W
AHA1 CDS	0.77838	0.133043	0.399546	AHA1	YDR214W
KIN3 CDS	0.811982	0.13281	0.458045	KIN3	YAR018C
VPS75 CDS	0.768161	0.132485	0.383175	VPS75	YNL246W
HSE1 CDS	0.803022	0.132378	0.43726	HSE1	YHL002W
NUP192 CDS	0.758619	0.132352	0.370111	NUP192	YJL039C
ILV3 CDS	0.78063	0.132264	0.402676	ILV3	YJR016C
HOP2 CDS	0.844173	0.132079	0.519327	HOP2	YGL033W
RSC4 CDS	0.796922	0.132073	0.427066	RSC4	YKR008W
UBP9 CDS	0.784144	0.132027	0.409899	UBP9	YER098W
BEM4 CDS	0.768662	0.13197	0.384201	BEM4	YPL161C
SGF29 CDS	0.784144	0.131904	0.408708	SGF29	YCL010C
MOG1 CDS	0.78151	0.131553	0.404443	MOG1	YJR074W
SAR1 CDS	0.76128	0.131262	0.374016	SAR1	YPL218W
RPC82 CDS	0.769485	0.131241	0.385779	RPC82	YPR190C
PLP1 CDS	0.809928	0.131209	0.451653	PLP1	YDR183W
BNS1 CDS	0.859363	0.1312	0.552117	BNS1	YGR230W
TOR1 CDS	0.803022	0.130785	0.438295	TOR1	YJR066W
URA8 CDS	0.826784	0.130713	0.482933	URA8	YJR103W
hypothetical protein CDS	0.803022	0.130629	0.436925		YOR283W
hypothetical protein CDS	0.777798	0.130462	0.396984		YPL191C
YPT52 CDS	0.765276	0.130272	0.380834	YPT52	YKR014C
SNX4 CDS	0.817381	0.130017	0.468156	SNX4	YJL036W
FIG4 CDS	0.788112	0.129999	0.415627	FIG4	YNL325C
PFA4 CDS	0.772185	0.129958	0.388433	PFA4	YOL003C
TEF1 CDS	0.784859	0.129949	0.410761	TEF1	YPR080W
SEC61 CDS	0.795853	0.129497	0.425001	SEC61	YLR378C
TEF2 CDS	0.796922	0.129488	0.427181	TEF2	YBR118W
NCE101 CDS	0.764629	0.129458	0.379826	NCE101	YJL205C
TIS11 CDS	0.856692	0.129419	0.547567	TIS11	YLR136C
hypothetical protein CDS	0.786852	0.129355	0.413965		YIL096C
hypothetical protein CDS	0.842815	0.129216	0.514537		YLR154C-H
CDC10 CDS	0.790734	0.129078	0.420136	CDC10	YCR002C
NGL2 CDS	0.78063	0.129062	0.403497	NGL2	YMR285C
NDC1 CDS	0.788296	0.128747	0.417513	NDC1	YML031W
MSC2 CDS	0.819165	0.128603	0.471236	MSC2	YDR205W
PDC2 CDS	0.787958	0.128455	0.41513	PDC2	YDR081C
THO2 CDS	0.803022	0.128247	0.43907	THO2	YNL139C
FKH2 CDS	0.80799	0.127968	0.449306	FKH2	YNL068C
MRS2 CDS	0.81339	0.127751	0.462389	MRS2	YOR334W
VPS29 CDS	0.785437	0.127636	0.411445	VPS29	YHR012W
GWT1 CDS	0.78572	0.127481	0.41284	GWT1	YJL091C
ARV1 CDS	0.83644	0.127479	0.502108	ARV1	YLR242C
BUD27 CDS	0.812111	0.127437	0.459114	BUD27	YFL023W
SSC1 CDS	0.784144	0.127422	0.40987	SSC1	YJR045C
hypothetical protein CDS	0.810836	0.127238	0.455122		YOR152C
ARR3 CDS	0.835147	0.127091	0.500512	ARR3	YPR201W
POP1 CDS	0.785437	0.127014	0.411387	POP1	YNL221C
CBK1 CDS	0.803022	0.126889	0.437743	CBK1	YNL161W
NAM8 CDS	0.81339	0.126885	0.462796	NAM8	YHR086W
CPR7 CDS	0.803022	0.126764	0.438012	CPR7	YJR032W
hypothetical protein CDS	0.810951	0.12668	0.455809		YAR066W
KAE1 CDS	0.778227	0.126528	0.398069	KAE1	YKR038C
KSS1 CDS	0.786213	0.126511	0.413243	KSS1	YGR040W
hypothetical protein CDS	0.825401	0.126289	0.479251		YLR177W
EAF5 CDS	0.780249	0.126246	0.402061	EAF5	YEL018W
CBF1 CDS	0.804432	0.126066	0.44516	CBF1	YJR060W
RCY1 CDS	0.785437	0.125988	0.411727	RCY1	YJL204C
TIF5 CDS	0.775451	0.125846	0.391513	TIF5	YPR041W
CDC3 CDS	0.816479	0.125616	0.466903	CDC3	YLR314C
hypothetical protein CDS	0.812111	0.125509	0.45912		YOL163W
MND1 CDS	0.87283	0.12544	0.578761	MND1	YGL183C
PAU2 CDS	0.819165	0.12535	0.470653	PAU2	YEL049W
DFG16 CDS	0.831699	0.124976	0.493768	DFG16	YOR030W
REI1 CDS	0.803022	0.124942	0.438546	REI1	YBR267W
CBF2 CDS	0.78063	0.124864	0.403593	CBF2	YGR140W
KIP2 CDS	0.831699	0.124815	0.493566	KIP2	YPL155C
DIG1 CDS	0.812386	0.124759	0.460637	DIG1	YPL049C
RMT2 CDS	0.784035	0.124145	0.406674	RMT2	YDR465C
SFI1 CDS	0.80833	0.124092	0.449768	SFI1	YLL003W
KTR1 CDS	0.777618	0.124007	0.39631	KTR1	YOR099W
LIF1 CDS	0.798012	0.123781	0.42912	LIF1	YGL090W
PTC7 CDS	0.803022	0.123612	0.436693	PTC7	YHR076W
ARR1 CDS	0.788296	0.123331	0.417285	ARR1	YPR199C
SEC31 CDS	0.842424	0.1232	0.510898	SEC31	YDL195W
SKG1 CDS	0.784144	0.123197	0.409275	SKG1	YKR100C
YEH1 CDS	0.810836	0.122965	0.454395	YEH1	YLL012W
hypothetical protein CDS	0.803816	0.122749	0.443538		YPR011C
TAP42 CDS	0.794885	0.122683	0.423456	TAP42	YMR028W
HAT2 CDS	0.788542	0.122667	0.417909	HAT2	YEL056W
NUD1 CDS	0.816479	0.122615	0.467154	NUD1	YOR373W
MFG1 CDS	0.784144	0.122547	0.409558	MFG1	YDL233W
GAL10 CDS	0.788296	0.122382	0.416881	GAL10	YBR019C
WSS1 CDS	0.803022	0.122374	0.437332	WSS1	YHR134W
hypothetical protein CDS	0.831699	0.122258	0.491576		YLR297W
COG8 CDS	0.812386	0.122199	0.460092	COG8	YML071C
hypothetical protein CDS	0.898771	0.121955	0.63813		YGR121W-A
RTT101 CDS	0.813601	0.121789	0.463525	RTT101	YJL047C
PEX29 CDS	0.821385	0.121767	0.474004	PEX29	YDR479C
AIR2 CDS	0.803816	0.121677	0.442688	AIR2	YDL175C
DHH1 CDS	0.854441	0.121609	0.543899	DHH1	YDL160C
RCO1 CDS	0.804524	0.121576	0.445347	RCO1	YMR075W
YUH1 CDS	0.794885	0.121528	0.42368	YUH1	YJR099W
SPC25 CDS	0.798362	0.121359	0.429566	SPC25	YER018C
hypothetical protein CDS	0.803022	0.121214	0.435937		YDR387C
PEP7 CDS	0.809111	0.121127	0.450611	PEP7	YDR323C
BOR1 CDS	0.805673	0.121043	0.446726	BOR1	YNL275W
INO4 CDS	0.803438	0.12084	0.440281	INO4	YOL108C
HIS5 CDS	0.790211	0.120575	0.419502	HIS5	YIL116W
JJJ1 CDS	0.788112	0.120566	0.415632	JJJ1	YNL227C
SVP26 CDS	0.820698	0.120546	0.473358	SVP26	YHR181W
hypothetical protein CDS	0.803022	0.120481	0.437838		YJR003C
MOD5 CDS	0.802666	0.12026	0.433452	MOD5	YOR274W
CKS1 CDS	0.799772	0.120166	0.43096	CKS1	YBR135W
SET6 CDS	0.85071	0.120155	0.532231	SET6	YPL165C
YMR1 CDS	0.810836	0.120022	0.454666	YMR1	YJR110W
MOT1 CDS	0.813046	0.120015	0.461703	MOT1	YPL082C
MSS18 CDS	0.830817	0.119948	0.490123	MSS18	YPR134W
INN1 CDS	0.803816	0.11985	0.443622	INN1	YNL152W
hypothetical protein CDS	0.903137	0.119723	0.648183		YLL066W-B
PTA1 CDS	0.852566	0.119707	0.538014	PTA1	YAL043C
MAK11 CDS	0.799772	0.119686	0.430695	MAK11	YKL021C
KRI1 CDS	0.819165	0.119492	0.470875	KRI1	YNL308C
SNF8 CDS	0.803816	0.119484	0.443698	SNF8	YPL002C
hypothetical protein CDS	0.810836	0.119372	0.454978		YDL177C
hypothetical protein CDS	0.836689	0.11934	0.503451		YFL068W
DAM1 CDS	0.819165	0.119317	0.471218	DAM1	YGR113W
HIR3 CDS	0.794885	0.119275	0.42339	HIR3	YJR140C
DPH5 CDS	0.804345	0.119109	0.444571	DPH5	YLR172C
hypothetical protein CDS	0.794885	0.118643	0.423602		YGL185C
HPT1 CDS	0.845102	0.11853	0.521652	HPT1	YDR399W
RNH70 CDS	0.796164	0.118411	0.425837	RNH70	YGR276C
NOP19 CDS	0.803022	0.118219	0.437352	NOP19	YGR251W
POA1 CDS	0.845636	0.117716	0.523217	POA1	YBR022W
hypothetical protein CDS	0.797208	0.117362	0.42797		YCL049C
YUR1 CDS	0.803022	0.117257	0.435732	YUR1	YJL139C
SAS5 CDS	0.803022	0.117221	0.437138	SAS5	YOR213C
NUP1 CDS	0.830817	0.117118	0.490023	NUP1	YOR098C
SAP185 CDS	0.811982	0.117086	0.45809	SAP185	YJL098W
PAU10 CDS	0.889651	0.116652	0.61653	PAU10	YDR542W
PAU4 CDS	0.900879	0.116527	0.642824	PAU4	YLR461W
RPO21 CDS	0.849352	0.116145	0.531096	RPO21	YDL140C
CSM4 CDS	0.833885	0.1159	0.497983	CSM4	YPL200W
hypothetical protein CDS	0.809111	0.115822	0.450524		YDR089W
CDC16 CDS	0.833169	0.115583	0.496633	CDC16	YKL022C
IES2 CDS	0.803955	0.115383	0.44422	IES2	YNL215W
HNT3 CDS	0.855255	0.115289	0.545157	HNT3	YOR258W
PEF1 CDS	0.81031	0.115282	0.452234	PEF1	YGR058W
KRE33 CDS	0.81339	0.115252	0.463019	KRE33	YNL132W
MNE1 CDS	0.803816	0.115227	0.442808	MNE1	YOR350C
SAM1 CDS	0.852566	0.11522	0.539871	SAM1	YLR180W
PTC3 CDS	0.799652	0.115079	0.430395	PTC3	YBL056W
LUC7 CDS	0.876442	0.115002	0.591954	LUC7	YDL087C
hypothetical protein CDS	0.845636	0.114945	0.522982		YGL114W
hypothetical protein CDS	0.810563	0.114933	0.452839		YLL054C
RRN10 CDS	0.817862	0.114916	0.468845	RRN10	YBL025W
hypothetical protein CDS	0.858167	0.114871	0.54918		YPL247C
hypothetical protein CDS	0.842815	0.114484	0.51469		YPR204W
DCW1 CDS	0.803022	0.114334	0.437659	DCW1	YKL046C
RBS1 CDS	0.810836	0.114321	0.453762	RBS1	YDL189W
TUB3 CDS	0.842815	0.114061	0.515511	TUB3	YML124C
SCY1 CDS	0.816081	0.11397	0.466037	SCY1	YGL083W
hypothetical protein CDS	0.882643	0.113881	0.601975		YLR156C-A
CHS5 CDS	0.828244	0.113797	0.486112	CHS5	YLR330W
IMP3 CDS	0.819165	0.113584	0.471092	IMP3	YHR148W
MNN2 CDS	0.828244	0.113443	0.48647	MNN2	YBR015C
MNT4 CDS	0.82637	0.11332	0.481281	MNT4	YNR059W
IOC2 CDS	0.842058	0.113301	0.509416	IOC2	YLR095C
HDA3 CDS	0.803816	0.11328	0.442136	HDA3	YPR179C
ALG7 CDS	0.822232	0.113225	0.475102	ALG7	YBR243C
STB3 CDS	0.852566	0.113157	0.539736	STB3	YDR169C
CIR2 CDS	0.812386	0.113049	0.460347	CIR2	YOR356W
FUB1 CDS	0.831699	0.112919	0.493387	FUB1	YCR076C
GAL83 CDS	0.834979	0.112909	0.49962	GAL83	YER027C
SLP1 CDS	0.809595	0.112807	0.451017	SLP1	YOR154W
ROM2 CDS	0.828244	0.112738	0.486692	ROM2	YLR371W
HAP5 CDS	0.831699	0.112498	0.491836	HAP5	YOR358W
SSQ1 CDS	0.803816	0.112468	0.443469	SSQ1	YLR369W
hypothetical protein CDS	0.916185	0.112398	0.673689		YMR242W-A
MTC2 CDS	0.810563	0.112348	0.452835	MTC2	YKL098W
YTA7 CDS	0.842424	0.112344	0.512137	YTA7	YGR270W
IXR1 CDS	0.842424	0.112314	0.513678	IXR1	YKL032C
MCH1 CDS	0.842058	0.112277	0.509675	MCH1	YDL054C
UIP5 CDS	0.805673	0.112271	0.446933	UIP5	YKR044W
RSC1 CDS	0.83644	0.112186	0.502174	RSC1	YGR056W
LAC1 CDS	0.828244	0.112107	0.486949	LAC1	YKL008C
PAL1 CDS	0.826784	0.112094	0.48287	PAL1	YDR348C
MSO1 CDS	0.810951	0.111968	0.456279	MSO1	YNR049C
PRM8 CDS	0.828109	0.111943	0.48436	PRM8	YGL053W
TFC3 CDS	0.838635	0.1116	0.505328	TFC3	YAL001C
LYS20 CDS	0.834979	0.111596	0.499709	LYS20	YDL182W
IFM1 CDS	0.825401	0.111515	0.479422	IFM1	YOL023W
RAP1 CDS	0.843371	0.111395	0.517582	RAP1	YNL216W
ASP3-2 CDS	0.82637	0.111275	0.482072	ASP3-2	YLR157C
SEC24 CDS	0.831699	0.110951	0.492343	SEC24	YIL109C
SHS1 CDS	0.810951	0.110726	0.456109	SHS1	YDL225W
SED5 CDS	0.831699	0.110691	0.491494	SED5	YLR026C
hypothetical protein CDS	0.852376	0.11054	0.536639		YBR012W-A
SNZ1 CDS	0.858844	0.110457	0.550048	SNZ1	YMR096W
FOL1 CDS	0.810836	0.1104	0.454632	FOL1	YNL256W
UAF30 CDS	0.832759	0.110332	0.495898	UAF30	YOR295W
HIS1 CDS	0.82637	0.110321	0.481716	HIS1	YER055C
RIX7 CDS	0.817466	0.110282	0.468343	RIX7	YLL034C
SCP160 CDS	0.823645	0.11009	0.476681	SCP160	YJL080C
SEN2 CDS	0.832759	0.109917	0.496037	SEN2	YLR105C
CDC26 CDS	0.828244	0.109858	0.48644	CDC26	YFR036W
SDS22 CDS	0.828244	0.109729	0.485513	SDS22	YKL193C
SHE10 CDS	0.863122	0.109461	0.558978	SHE10	YGL228W
MTC3 CDS	0.831699	0.109239	0.492198	MTC3	YGL226W
CAB4 CDS	0.816081	0.109084	0.465758	CAB4	YGR277C
SDP1 CDS	0.8391	0.109062	0.505963	SDP1	YIL113W
DIS3 CDS	0.824642	0.108952	0.478426	DIS3	YOL021C
CPR1 CDS	0.832759	0.108825	0.495801	CPR1	YDR155C
UBR2 CDS	0.846791	0.108704	0.525921	UBR2	YLR024C
PGD1 CDS	0.844194	0.10869	0.519482	PGD1	YGL025C
UBC1 CDS	0.825114	0.108413	0.478838	UBC1	YDR177W
NHP10 CDS	0.831699	0.108241	0.492398	NHP10	YDL002C
BUD32 CDS	0.816989	0.108214	0.467794	BUD32	YGR262C
FMP25 CDS	0.812386	0.108155	0.460222	FMP25	YLR077W
URA10 CDS	0.846433	0.108103	0.5243	URA10	YMR271C
CCZ1 CDS	0.847378	0.108006	0.528337	CCZ1	YBR131W
NYV1 CDS	0.826359	0.107986	0.480752	NYV1	YLR093C
STE3 CDS	0.842815	0.107962	0.514981	STE3	YKL178C
THP1 CDS	0.851621	0.107647	0.535301	THP1	YOL072W
YGK3 CDS	0.839354	0.107623	0.506609	YGK3	YOL128C
RIM21 CDS	0.819068	0.107268	0.470116	RIM21	YNL294C
MNR2 CDS	0.842424	0.107014	0.510797	MNR2	YKL064W
SSP2 CDS	0.87283	0.106842	0.579021	SSP2	YOR242C
SNZ3 CDS	0.845636	0.106832	0.523053	SNZ3	YFL059W
RNA15 CDS	0.826359	0.106629	0.480685	RNA15	YGL044C
hypothetical protein CDS	0.884224	0.106624	0.607848		YML054C-A
hypothetical protein CDS	0.833391	0.10655	0.497115		YDR109C
YRF1-4 CDS	0.852566	0.106377	0.538844	YRF1-4	YLR466W
AOS1 CDS	0.833169	0.106234	0.496702	AOS1	YPR180W
hypothetical protein CDS	0.911181	0.106151	0.660138		YPR096C
PXA2 CDS	0.87283	0.106095	0.578522	PXA2	YKL188C
GTB1 CDS	0.831699	0.106078	0.492967	GTB1	YDR221W
hypothetical protein CDS	0.868942	0.105922	0.570564		YJR011C
DAL1 CDS	0.853772	0.105806	0.542917	DAL1	YIR027C
ASP3-3 CDS	0.82786	0.105735	0.483918	ASP3-3	YLR158C
DCN1 CDS	0.83644	0.105726	0.502064	DCN1	YLR128W
hypothetical protein CDS	0.864861	0.105572	0.56264		YKL100C
hypothetical protein CDS	0.846791	0.10553	0.525817		YHR214W
BMS1 CDS	0.831699	0.10537	0.493688	BMS1	YPL217C
TRS23 CDS	0.854441	0.105201	0.543918	TRS23	YDR246W
PAR32 CDS	0.820466	0.105048	0.47294	PAR32	YDL173W
CDC6 CDS	0.843061	0.105008	0.515949	CDC6	YJL194W
REX3 CDS	0.864975	0.104891	0.563566	REX3	YLR107W
SED4 CDS	0.853209	0.104874	0.541697	SED4	YCR067C
AGP3 CDS	0.871676	0.104675	0.575716	AGP3	YFL055W
hypothetical protein CDS	0.863122	0.104656	0.558067		YLR072W
ASP1 CDS	0.863122	0.104508	0.557983	ASP1	YDR321W
MNN11 CDS	0.828109	0.104329	0.48476	MNN11	YJL183W
SNF2 CDS	0.878146	0.103962	0.594276	SNF2	YOR290C
TRM2 CDS	0.833885	0.103739	0.49813	TRM2	YKR056W
hypothetical protein CDS	0.864615	0.103678	0.561693		YKR045C
ESS1 CDS	0.84323	0.103554	0.516724	ESS1	YJR017C
BOS1 CDS	0.830851	0.103506	0.490283	BOS1	YLR078C
GIR2 CDS	0.829508	0.103432	0.488664	GIR2	YDR152W
TRP3 CDS	0.845102	0.103127	0.522176	TRP3	YKL211C
VTC3 CDS	0.8391	0.103088	0.506129	VTC3	YPL019C
FLO8 CDS	0.846637	0.102944	0.524977	FLO8	YER109C
FDH1 CDS	0.842424	0.102926	0.511101	FDH1	YOR388C
AVT5 CDS	0.846791	0.102821	0.525929	AVT5	YBL089W
hypothetical protein CDS	0.874804	0.102808	0.584912		YGR035W-A
PLB1 CDS	0.853248	0.102783	0.542012	PLB1	YMR008C
MPD1 CDS	0.9005	0.10276	0.641457	MPD1	YOR288C
CPR4 CDS	0.873703	0.102433	0.582457	CPR4	YCR069W
RRG9 CDS	0.843371	0.102427	0.517621	RRG9	YNL213C
MHF1 CDS	0.889651	0.102309	0.616465	MHF1	YOL086W-A
CSM1 CDS	0.853209	0.102276	0.541472	CSM1	YCR086W
HRT3 CDS	0.844716	0.102193	0.520415	HRT3	YLR097C
MTC6 CDS	0.833885	0.102143	0.498104	MTC6	YHR151C
PEX10 CDS	0.83482	0.102119	0.499233	PEX10	YDR265W
SRP54 CDS	0.834768	0.101983	0.499061	SRP54	YPR088C
EEB1 CDS	0.852566	0.101978	0.538892	EEB1	YPL095C
hypothetical protein CDS	0.906831	0.101884	0.652998		YHL018W
UBA4 CDS	0.841171	0.101731	0.508697	UBA4	YHR111W
IZH3 CDS	0.888593	0.10173	0.614561	IZH3	YLR023C
MEX67 CDS	0.853123	0.101676	0.540493	MEX67	YPL169C
ATG17 CDS	0.859044	0.101499	0.551355	ATG17	YLR423C
hypothetical protein CDS	0.867143	0.100873	0.565966		YLR352W
hypothetical protein CDS	0.842424	0.10085	0.511952		YMR185W
DMA1 CDS	0.871676	0.100748	0.575901	DMA1	YHR115C
SNZ2 CDS	0.843371	0.100735	0.518124	SNZ2	YNL333W
AGE2 CDS	0.84323	0.100493	0.516704	AGE2	YIL044C
AIM34 CDS	0.9005	0.100454	0.640948	AIM34	YMR003W
DJP1 CDS	0.833391	0.10025	0.497094	DJP1	YIR004W
TLG2 CDS	0.842424	0.100244	0.511694	TLG2	YOL018C
FUN12 CDS	0.867143	0.10022	0.567337	FUN12	YAL035W
SMK1 CDS	0.860491	0.100013	0.553276	SMK1	YPR054W
AFG2 CDS	0.85454	0.0999689	0.544369	AFG2	YLR397C
YIH1 CDS	0.846791	0.0998331	0.525861	YIH1	YCR059C
hypothetical protein CDS	0.864975	0.0996011	0.563355		YKL023C-A
RPD3 CDS	0.838391	0.0995046	0.504898	RPD3	YNL330C
APL3 CDS	0.87691	0.0994924	0.592926	APL3	YBL037W
SLM3 CDS	0.844173	0.0993129	0.51927	SLM3	YDL033C
SGS1 CDS	0.879648	0.0992372	0.596703	SGS1	YMR190C
hypothetical protein CDS	0.921076	0.0991893	0.696308		YIL046W-A
AVT6 CDS	0.860811	0.0989258	0.553627	AVT6	YER119C
MON1 CDS	0.851034	0.0988831	0.53272	MON1	YGL124C
MPS3 CDS	0.88314	0.0987425	0.604277	MPS3	YJL019W
AIR1 CDS	0.852376	0.0986813	0.536968	AIR1	YIL079C
hypothetical protein CDS	0.921366	0.0982226	0.69859		YBL044W
ART5 CDS	0.863122	0.0981743	0.559047	ART5	YGR068C
IKI3 CDS	0.836689	0.0980892	0.502907	IKI3	YLR384C
hypothetical protein CDS	0.914587	0.0980181	0.669383		YDL022C-A
hypothetical protein CDS	0.876442	0.0980131	0.592314		YJR039W
DOS2 CDS	0.847378	0.0980104	0.528204	DOS2	YDR068W
SHR5 CDS	0.88314	0.0978835	0.603777	SHR5	YOL110W
TEL2 CDS	0.845102	0.0978017	0.521631	TEL2	YGR099W
hypothetical protein CDS	0.836689	0.0978008	0.503447		YBR255C-A
MSB3 CDS	0.856254	0.0977273	0.546947	MSB3	YNL293W
SRS2 CDS	0.861028	0.0976815	0.554733	SRS2	YJL092W
MTF1 CDS	0.874804	0.0974652	0.585167	MTF1	YMR228W
VIP1 CDS	0.87283	0.0974508	0.581057	VIP1	YLR410W
hypothetical protein CDS	0.883365	0.0973567	0.604877		YMR147W
VTH1 CDS	0.859044	0.0973004	0.551767	VTH1	YIL173W
COS8 CDS	0.918051	0.0972785	0.686579	COS8	YHL048W
KTR4 CDS	0.845636	0.0971291	0.523217	KTR4	YBR199W
HER2 CDS	0.87283	0.0968692	0.58002	HER2	YMR293C
USE1 CDS	0.847378	0.0967788	0.527171	USE1	YGL098W
hypothetical protein CDS	0.863215	0.0966672	0.560116		YER076C
KAP123 CDS	0.87283	0.0966409	0.580535	KAP123	YER110C
JJJ2 CDS	0.851096	0.0963331	0.534189	JJJ2	YJL162C
YPT10 CDS	0.852566	0.0961065	0.538664	YPT10	YBR264C
PET8 CDS	0.871697	0.0960933	0.576483	PET8	YNL003C
STE50 CDS	0.883798	0.0960379	0.606882	STE50	YCL032W
CDC11 CDS	0.84323	0.0959401	0.516759	CDC11	YJR076C
OMA1 CDS	0.853209	0.0958519	0.541683	OMA1	YKR087C
ACE2 CDS	0.878534	0.0958237	0.595145	ACE2	YLR131C
POX1 CDS	0.863122	0.0956259	0.558877	POX1	YGL205W
RRG8 CDS	0.918051	0.0955068	0.678464	RRG8	YPR116W
SLM1 CDS	0.867143	0.0952429	0.567455	SLM1	YIL105C
GCR2 CDS	0.87283	0.0952005	0.580048	GCR2	YNL199C
REV7 CDS	0.864694	0.0951077	0.562328	REV7	YIL139C
SEC18 CDS	0.851096	0.095066	0.533381	SEC18	YBR080C
AHP1 CDS	0.877887	0.0950144	0.593742	AHP1	YLR109W
MAK32 CDS	0.85454	0.0949976	0.544413	MAK32	YCR019W
TMA108 CDS	0.852376	0.0948399	0.536632	TMA108	YIL137C
STB4 CDS	0.881306	0.0947904	0.599015	STB4	YMR019W
TDA11 CDS	0.864615	0.0946043	0.561752	TDA11	YHR159W
BLS1 CDS	0.892627	0.0945513	0.625582	BLS1	YLR408C
COQ10 CDS	0.852566	0.0944301	0.539997	COQ10	YOL008W
OSH3 CDS	0.858235	0.0943725	0.549513	OSH3	YHR073W
NEO1 CDS	0.863122	0.0942766	0.55991	NEO1	YIL048W
SEC23 CDS	0.863122	0.0942661	0.559721	SEC23	YPR181C
ERJ5 CDS	0.865311	0.0942624	0.563953	ERJ5	YFR041C
IKI1 CDS	0.853764	0.0942488	0.542769	IKI1	YHR187W
PDR8 CDS	0.876291	0.0942134	0.588227	PDR8	YLR266C
PET127 CDS	0.851096	0.0941252	0.533364	PET127	YOR017W
ASM4 CDS	0.854441	0.0940414	0.543592	ASM4	YDL088C
PHO85 CDS	0.846883	0.0940411	0.526456	PHO85	YPL031C
hypothetical protein CDS	0.881306	0.0939327	0.598918		YNL284C-B
AVT7 CDS	0.858235	0.093682	0.549472	AVT7	YIL088C
ARP6 CDS	0.847378	0.093659	0.528772	ARP6	YLR085C
putative indolepyruvate decarboxylase family protein CDS	0.846433	0.0936313	0.524424		YEL020C
MAD3 CDS	0.863122	0.0935937	0.557362	MAD3	YJL013C
ADE3 CDS	0.87283	0.09358	0.580746	ADE3	YGR204W
CSI1 CDS	0.87283	0.0935427	0.579107	CSI1	YMR025W
YML6 CDS	0.846481	0.0934963	0.524596	YML6	YML025C
SYF1 CDS	0.851621	0.0934508	0.535597	SYF1	YDR416W
ASP3-1 CDS	0.856692	0.0934061	0.54766	ASP3-1	YLR155C
HRK1 CDS	0.881323	0.0933752	0.599684	HRK1	YOR267C
SDT1 CDS	0.863122	0.0933272	0.55971	SDT1	YGL224C
LIP5 CDS	0.863122	0.0932816	0.557965	LIP5	YOR196C
KRE5 CDS	0.855433	0.0931988	0.545665	KRE5	YOR336W
NUR1 CDS	0.852566	0.09317	0.539827	NUR1	YDL089W
TPA1 CDS	0.886718	0.0931016	0.611653	TPA1	YER049W
PAC11 CDS	0.888586	0.0927054	0.614289	PAC11	YDR488C
NTH2 CDS	0.874497	0.0926935	0.584225	NTH2	YBR001C
KTR6 CDS	0.861028	0.0926799	0.554845	KTR6	YPL053C
RTK1 CDS	0.851096	0.0926756	0.534552	RTK1	YDL025C
hypothetical protein CDS	0.891759	0.092599	0.62085		YOR142W-A
SEC26 CDS	0.852376	0.0925934	0.537306	SEC26	YDR238C
hypothetical protein CDS	0.891059	0.0925542	0.619401		YAR023C
SPP41 CDS	0.87283	0.0925184	0.580655	SPP41	YDR464W
RXT2 CDS	0.850399	0.0925034	0.531893	RXT2	YBR095C
hypothetical protein CDS	0.861019	0.0924966	0.553921		YNL260C
hypothetical protein CDS	0.87617	0.0924927	0.587688		YHR219W
GPI17 CDS	0.855433	0.0923937	0.54599	GPI17	YDR434W
ICY1 CDS	0.891059	0.0923912	0.618714	ICY1	YMR195W
MOB2 CDS	0.851563	0.0923834	0.535059	MOB2	YFL034C-B
VMS1 CDS	0.853142	0.0922703	0.541074	VMS1	YDR049W
MTC5 CDS	0.870053	0.0922031	0.573784	MTC5	YDR128W
IMP4 CDS	0.87283	0.0921022	0.579509	IMP4	YNL075W
AGE1 CDS	0.853248	0.0919687	0.542057	AGE1	YDR524C
hypothetical protein CDS	0.863122	0.0917174	0.559703		YDR131C
RAD7 CDS	0.855433	0.0915727	0.54589	RAD7	YJR052W
UFO1 CDS	0.861069	0.0912561	0.555098	UFO1	YML088W
LIA1 CDS	0.87283	0.0911401	0.580994	LIA1	YJR070C
AVL9 CDS	0.876311	0.0910372	0.589333	AVL9	YLR114C
DCV1 CDS	0.890402	0.0906776	0.617643	DCV1	YFR012W
RTT103 CDS	0.862411	0.0905438	0.556544	RTT103	YDR289C
FPK1 CDS	0.871349	0.0899279	0.574882	FPK1	YNR047W
hypothetical protein CDS	0.857585	0.0897909	0.54852		YHR078W
MAG2 CDS	0.87283	0.0897426	0.58108	MAG2	YLR427W
TIM17 CDS	0.863122	0.0897328	0.559512	TIM17	YJL143W
SIP4 CDS	0.892627	0.0895285	0.627648	SIP4	YJL089W
hypothetical protein CDS	0.892627	0.0893039	0.623817		YEL077C
ULP2 CDS	0.8919	0.089193	0.621286	ULP2	YIL031W
SFH1 CDS	0.861028	0.0890207	0.554926	SFH1	YLR321C
hypothetical protein CDS	0.871676	0.0889808	0.576322		YDR249C
BDH2 CDS	0.91158	0.0889793	0.661042	BDH2	YAL061W
MNS1 CDS	0.869515	0.0889662	0.571657	MNS1	YJR131W
BIK1 CDS	0.871676	0.0889363	0.575461	BIK1	YCL029C
PCA1 CDS	0.873773	0.0888418	0.582711	PCA1	YBR295W
EMW1 CDS	0.859044	0.0887958	0.550964	EMW1	YNL313C
BFR1 CDS	0.885514	0.0887638	0.610077	BFR1	YOR198C
MPE1 CDS	0.89299	0.0887498	0.629514	MPE1	YKL059C
COS3 CDS	0.915922	0.0887337	0.671839	COS3	YML132W
SMT3 CDS	0.867686	0.0886797	0.568315	SMT3	YDR510W
hypothetical protein CDS	0.859044	0.0883458	0.551278		YGR042W
YRF1-5 CDS	0.883798	0.0881791	0.606344	YRF1-5	YLR467W
CNB1 CDS	0.87617	0.0878897	0.587704	CNB1	YKL190W
FIR1 CDS	0.869515	0.0878882	0.57136	FIR1	YER032W
hypothetical protein CDS	0.892627	0.0877596	0.626073		YPR158W-A
RKM3 CDS	0.867686	0.0876474	0.568423	RKM3	YBR030W
hypothetical protein CDS	0.86118	0.087608	0.555314		YHR202W
NPA3 CDS	0.892893	0.0875991	0.628393	NPA3	YJR072C
TAF1 CDS	0.87283	0.0875496	0.579297	TAF1	YGR274C
ESC1 CDS	0.886941	0.0871058	0.611956	ESC1	YMR219W
CIN1 CDS	0.872123	0.0870725	0.576912	CIN1	YOR349W
SWS2 CDS	0.864615	0.0868104	0.561659	SWS2	YNL081C
DRE2 CDS	0.864694	0.0867961	0.562386	DRE2	YKR071C
SPP381 CDS	0.883798	0.0866965	0.606279	SPP381	YBR152W
PTR3 CDS	0.87484	0.0865572	0.585928	PTR3	YFR029W
COQ8 CDS	0.871676	0.0865033	0.575899	COQ8	YGL119W
hypothetical protein CDS	0.88796	0.0864777	0.613381		YLL066C
hypothetical protein CDS	0.912013	0.0862013	0.665578		YHR138C
YIA6 CDS	0.888586	0.0859686	0.614177	YIA6	YIL006W
FUN30 CDS	0.881128	0.0858628	0.598301	FUN30	YAL019W
RGT2 CDS	0.891759	0.0858534	0.620555	RGT2	YDL138W
NOP9 CDS	0.876311	0.0856664	0.589869	NOP9	YJL010C
hypothetical protein CDS	0.864694	0.0854666	0.562204		YIR035C
hypothetical protein CDS	0.892627	0.0854604	0.625658		YLR125W
DIE2 CDS	0.870051	0.0853837	0.572757	DIE2	YGR227W
RTT106 CDS	0.875275	0.085364	0.586661	RTT106	YNL206C
RTR1 CDS	0.876311	0.0852353	0.59083	RTR1	YER139C
NFT1 CDS	0.876311	0.0851341	0.591193	NFT1	YKR103W
HXT9 CDS	0.881323	0.084946	0.599761	HXT9	YJL219W
hypothetical protein CDS	0.929848	0.0849181	0.723887		YBR072C-A
hypothetical protein CDS	0.92995	0.0848567	0.731231		YMR001C-A
NBP35 CDS	0.870006	0.0847213	0.57258	NBP35	YGL091C
AST1 CDS	0.87283	0.0846312	0.580274	AST1	YBL069W
MEI5 CDS	0.936153	0.0843103	0.753275	MEI5	YPL121C
YRF1-7 CDS	0.896861	0.0840592	0.634509	YRF1-7	YPL283C
hypothetical protein CDS	0.902875	0.0839188	0.646473		YKR041W
SUL2 CDS	0.893493	0.0838611	0.630772	SUL2	YLR092W
CUR1 CDS	0.868942	0.0836153	0.570436	CUR1	YPR158W
SAM50 CDS	0.868942	0.0835543	0.570398	SAM50	YNL026W
TAF7 CDS	0.892627	0.0832391	0.623233	TAF7	YMR227C
YRF1-8 CDS	0.891941	0.0831869	0.621976	YRF1-8	YOR396W
PRB1 CDS	0.916565	0.0831824	0.674535	PRB1	YEL060C
UFD2 CDS	0.871676	0.0830946	0.57589	UFD2	YDL190C
SEC20 CDS	0.89768	0.0829224	0.636859	SEC20	YDR498C
OAF1 CDS	0.900605	0.0828995	0.642314	OAF1	YAL051W
CRT10 CDS	0.8889	0.0828865	0.61523	CRT10	YOL063C
ASI2 CDS	0.9005	0.0826334	0.641173	ASI2	YNL159C
SMF3 CDS	0.9005	0.0825846	0.641674	SMF3	YLR034C
hypothetical protein CDS	0.89768	0.0825041	0.637205		YML133C
PRO1 CDS	0.891059	0.0824905	0.619449	PRO1	YDR300C
BCK2 CDS	0.886225	0.0824303	0.611164	BCK2	YER167W
HSM3 CDS	0.87484	0.0824064	0.585912	HSM3	YBR272C
SPB4 CDS	0.880006	0.0823348	0.597242	SPB4	YFL002C
CEX1 CDS	0.898832	0.0822651	0.638562	CEX1	YOR112W
SAS10 CDS	0.87283	0.0822505	0.579128	SAS10	YDL153C
DIT2 CDS	0.888986	0.081918	0.615464	DIT2	YDR402C
ISA2 CDS	0.873703	0.0819111	0.582517	ISA2	YPR067W
FKS1 CDS	0.876311	0.0819006	0.590998	FKS1	YLR342W
hypothetical protein CDS	0.936153	0.0818746	0.75344		YPR108W-A
hypothetical protein CDS	0.883798	0.0818467	0.60679		YML018C
WHI5 CDS	0.918051	0.0816027	0.685423	WHI5	YOR083W
hypothetical protein CDS	0.893152	0.0814647	0.629779		YKR005C
RRT5 CDS	0.93977	0.0814334	0.760932	RRT5	YFR032C
CWC21 CDS	0.892627	0.0813683	0.625561	CWC21	YDR482C
hypothetical protein CDS	0.92995	0.081311	0.731799		YAL064W-B
BUD17 CDS	0.88314	0.081281	0.60409	BUD17	YNR027W
ITC1 CDS	0.88314	0.0811319	0.603282	ITC1	YGL133W
hypothetical protein CDS	0.887666	0.0810193	0.612905		YML020W
HSP104 CDS	0.902875	0.0809936	0.646822	HSP104	YLL026W
hypothetical protein CDS	0.876311	0.0809157	0.589546		YER158C
RFT1 CDS	0.883798	0.0808283	0.607401	RFT1	YBL020W
PBN1 CDS	0.893711	0.0808221	0.631076	PBN1	YCL052C
SEC17 CDS	0.889122	0.080793	0.615707	SEC17	YBL050W
VHS2 CDS	0.912013	0.0806312	0.663489	VHS2	YIL135C
SUR2 CDS	0.876311	0.0805602	0.589789	SUR2	YDR297W
MET3 CDS	0.902875	0.0805475	0.645808	MET3	YJR010W
hypothetical protein CDS	0.877887	0.0802646	0.593882		YPR022C
BRR2 CDS	0.876442	0.0802463	0.592128	BRR2	YER172C
UBC6 CDS	0.876311	0.0802157	0.588433	UBC6	YER100W
HUL5 CDS	0.889335	0.0801201	0.616004	HUL5	YGL141W
TFC4 CDS	0.9005	0.0799328	0.641694	TFC4	YGR047C
LEU1 CDS	0.892627	0.0799215	0.627445	LEU1	YGL009C
DAK1 CDS	0.885371	0.0798901	0.609716	DAK1	YML070W
hypothetical protein CDS	0.909865	0.0798822	0.656733		YPL067C
PKP1 CDS	0.885703	0.0798527	0.610655	PKP1	YIL042C
MSC3 CDS	0.921366	0.0796061	0.698514	MSC3	YLR219W
PET130 CDS	0.881306	0.0793002	0.598991	PET130	YJL023C
VPS41 CDS	0.881323	0.0792735	0.599803	VPS41	YDR080W
YRF1-1 CDS	0.902875	0.0791954	0.646266	YRF1-1	YDR545W
hypothetical protein CDS	0.89768	0.0791256	0.636319		YHR045W
HAL9 CDS	0.910434	0.0789743	0.659137	HAL9	YOL089C
YRF1-3 CDS	0.904393	0.0786686	0.650232	YRF1-3	YGR296W
RBL2 CDS	0.91034	0.0786521	0.658475	RBL2	YOR265W
hypothetical protein CDS	0.892627	0.078517	0.627332		YKR051W
UBX3 CDS	0.912013	0.0785059	0.665259	UBX3	YDL091C
ROD1 CDS	0.916185	0.0784648	0.673623	ROD1	YOR018W
BRE4 CDS	0.883798	0.0784382	0.607085	BRE4	YDL231C
SKI7 CDS	0.88314	0.0783373	0.603615	SKI7	YOR076C
hypothetical protein CDS	0.892627	0.0782464	0.624421		YFL040W
MPS2 CDS	0.915723	0.0781304	0.671061	MPS2	YGL075C
ALG8 CDS	0.889651	0.0781085	0.616673	ALG8	YOR067C
HSP26 CDS	0.92162	0.0780264	0.700183	HSP26	YBR072W
ECM12 CDS	0.92995	0.0777753	0.730224	ECM12	YHR021W-A
CDC7 CDS	0.892627	0.077593	0.623943	CDC7	YDL017W
GYP1 CDS	0.918051	0.0774319	0.681116	GYP1	YOR070C
RFM1 CDS	0.89768	0.0773526	0.635635	RFM1	YOR279C
SEA4 CDS	0.88314	0.0773322	0.603849	SEA4	YBL104C
ACB1 CDS	0.878766	0.0772935	0.595809	ACB1	YGR037C
RPM2 CDS	0.885351	0.0772773	0.609368	RPM2	YML091C
SHG1 CDS	0.917555	0.0772604	0.675727	SHG1	YBR258C
VIK1 CDS	0.891059	0.0770497	0.619442	VIK1	YPL253C
ISC10 CDS	0.892627	0.0766145	0.626906	ISC10	YER180C
SPS2 CDS	0.912013	0.0764117	0.664631	SPS2	YDR522C
SLA2 CDS	0.892052	0.0763302	0.622243	SLA2	YNL243W
ATP23 CDS	0.918202	0.0759744	0.688923	ATP23	YNR020C
RHO4 CDS	0.9005	0.0759123	0.641226	RHO4	YKR055W
[truncated: 3,889 more rows]
