# Supplementary material for: Adaptive laboratory evolution of native methanol assimilation in Saccharomyces cerevisiae
Source: Nat Commun. 2020 Nov 4;11:5564. doi: 10.1038/s41467-020-19390-9 (PMC7643182; doi:10.1038/s41467-020-19390-9)
Supplement: Supplementary file 3 — Supplementary Data 2 [file 41467_2020_19390_MOESM3_ESM.xlsx]

## Sheet: Hoja1
LFQ intensity C1	LFQ intensity C2	LFQ intensity Recon. EC1	LFQ intensity Recon. EC2	N: Peptides	Student's T-test p-value	T: Protein IDs
-1.58174	0	3.21523	3.16101	10	0.0373507	YER102W;YBL072C
-0.339479	-1.07148	2.20639	2.03472	13	0.0172392	YAL060W
0.749807	0	2.32551	2.96541	11	0.0440312	YDL191W;YDL136W
-0.439981	-1.19385	1.15959	1.26207	21	0.0334376	YJL153C
-0.025692	-0.691282	1.56176	1.34046	4	0.0355684	YCR021C
-1.55578	-2.17587	-0.295758	-0.273457	23	0.0364078	YMR145C
1.14447	1.824	2.99731	3.0706	21	0.0453441	YLR438W
0	-0.358997	1.23842	1.24609	18	0.0155751	YHR037W
1.43439	1.39076	2.90042	2.57669	34	0.0148361	YOR317W
2.22803	2.40211	3.8127	3.42167	10	0.0259661	YML024W;YDR447C
-0.853905	-0.79327	0.451596	0.504288	18	0.000950977	YHR019C
-1.33811	-1.36517	-0.0450945	-0.167261	18	0.00251394	YMR309C
4.33672	4.31295	5.53696	5.47731	35	0.000736599	YPL061W
-0.0803699	0.139853	1.23753	1.12239	19	0.0114689	YDL168W
2.7716	2.73872	3.87723	3.8621	20	0.000263609	YJL026W
0	0	1.13282	0.968864	7	0.00603113	YHR193C
3.11622	3.458	4.27903	4.36379	30	0.0277763	YFR053C
3.24416	3.00184	4.17308	4.11922	28	0.0143987	YJL052W
7.31423	7.02491	8.22187	8.15258	39	0.0207048	YOR374W
4.88114	4.94065	6.03594	5.8061	113	0.0135314	YNR016C
3.62315	3.58048	4.6336	4.53267	94	0.00310302	YPL231W
0.0448971	-0.0391598	1.16763	0.752335	24	0.0456669	YML120C
1.09637	1.08524	2.01595	2.07652	8	0.00103706	YPR043W;YJR094W-A
1.41491	1.25831	2.30206	2.22095	29	0.00896782	YNL241C
1.21342	1.03452	1.86582	2.21988	6	0.0435698	YLR388W
-2.30689	-1.94002	-1.22068	-1.18926	17	0.0379083	YOR046C
4.36733	4.43925	5.36112	5.28025	30	0.00346056	YGR254W
0.701117	0.569227	1.54593	1.54786	13	0.00519197	YJR095W
4.91926	4.76468	5.66748	5.83078	18	0.0150154	YKL060C
3.85191	3.64195	4.67169	4.6117	77	0.0145646	YKL182W
-1.73924	-1.6851	-0.713284	-1.02676	17	0.0338702	YFL016C
-0.920971	-1.04943	-0.0723124	-0.308311	8	0.0273972	YOR089C
0.988605	0.902214	1.57322	1.82586	24	0.0299395	YPR006C
6.2522	6.06183	6.83413	6.98448	34	0.0250219	YHR174W
-2.18685	-2.04694	-1.34659	-1.43307	7	0.0125528	YBR151W
-0.132399	-0.361591	0.526355	0.415968	12	0.0299664	YFR004W
1.78479	1.55427	2.36477	2.37286	19	0.026141	YPL048W
-0.288279	-0.304953	0.35366	0.418129	21	0.00237139	YDR172W
1.56645	1.2997	2.07255	2.09673	8	0.0397452	YGL037C
3.42413	3.28433	4.0935	3.91542	11	0.0289951	YML028W
0.657749	0.826231	1.36164	1.40885	14	0.0179995	YGR135W
4.72507	4.83748	5.39787	5.40721	16	0.00814149	YMR083W
-0.434635	-0.328814	0.327258	0.113401	12	0.0370962	YOR261C
3.49299	3.32479	4.0135	3.99968	23	0.0193543	YCL040W
2.73965	2.58573	3.28236	3.23486	45	0.017779	YBR218C
-2.00875	-1.86012	-1.4343	-1.28565	8	0.031882	YCL017C
2.34656	2.35948	2.78405	3.03585	37	0.0476082	YGR240C
1.52315	1.5358	2.03396	2.09731	13	0.00360973	YPL078C
3.68457	3.52401	4.09107	4.1597	16	0.0269427	YGR043C
-0.360996	-0.242533	0.299001	0.114027	15	0.0436554	YBR143C
0.955717	0.91794	1.50709	1.37931	15	0.016874	YKR076W
2.10058	2.32202	2.70379	2.72395	35	0.0456138	YBR169C
-1.68163	-1.66267	-1.10589	-1.25651	9	0.0230785	YBR035C
1.6156	1.63711	2.05931	2.17279	17	0.013623	YLR355C
0.14687	0	0.619679	0.495447	6	0.0372774	YLR043C
1.405	1.33019	1.8939	1.7644	15	0.0252575	YLR303W
2.79056	2.96889	3.32133	3.33068	31	0.037776	YKR097W
0.116325	0.273361	0.695813	0.584497	11	0.0436734	YML092C
2.08779	1.89636	2.43936	2.41894	15	0.0452361	YIL041W
-0.309568	-0.494665	0.00454044	0.059433	12	0.0460596	YEL037C
1.08498	1.0972	1.55204	1.45544	13	0.0136363	YJL167W
-1.69148	-1.78775	-1.33202	-1.34015	8	0.0140276	YKL040C
2.6911	2.51058	2.98599	3.00823	13	0.048847	YDL022W
1.58806	1.72284	2.0274	2.06227	23	0.0305003	YCL043C
-1.98706	-1.90845	-1.51814	-1.60019	7	0.0207164	YIL116W
0.562693	0.398846	0.900041	0.836393	9	0.047796	YFL005W
-0.0280056	0	0.289584	0.453514	15	0.0435014	YGR285C
0.230768	0.214375	0.610179	0.593542	7	0.000946687	YPR103W
0.560932	0.488482	0.944188	0.840895	12	0.0281759	YMR090W
1.3376	1.26002	1.63104	1.70009	17	0.0194662	YNL239W
3.47972	3.58075	3.80149	3.89544	16	0.0439144	YBR189W
-2.52686	-2.5729	-2.23266	-2.24047	9	0.00550861	YLR433C
0.981541	1.01943	1.2634	1.36196	15	0.0274251	YGR253C
-0.553219	-0.583031	-0.307036	-0.218678	13	0.0225433	YBR160W
0.684343	0.722927	1.00456	0.998632	8	0.00426356	YIR038C
-0.660784	-0.568363	-0.296988	-0.372334	33	0.0424967	YDR127W
1.11496	1.16002	1.36941	1.39808	21	0.0115563	YKL145W
2.45506	2.47256	2.63086	2.71155	41	0.0374111	YDR258C
6.52452	6.48031	6.68061	6.72281	43	0.022718	YAL054C
0.928698	0.966143	1.13514	1.14236	18	0.00978625	YFL030W
4.90154	4.9015	5.05112	5.13234	34	0.0426831	YIL136W
-0.220314	-0.282976	-0.0789061	-0.0672665	28	0.0304056	YOR151C
0.00479698	0.0194626	0.19946	0.131916	17	0.0470997	YKL107W
3.4747	3.43963	3.57027	3.54469	21	0.0437592	YLR354C
0.252888	0.300274	0.148343	0.14341	17	0.0316475	YDR188W
1.05796	1.0381	0.865216	0.894833	12	0.0110775	YEL021W
3.31272	3.26249	3.12147	3.0753	23	0.030999	YBR117C
0.662373	0.646889	0.439891	0.482862	17	0.0136798	YIL142W
4.28406	4.24982	4.03575	4.06271	27	0.00987202	YML100W
0.851061	0.799471	0.508019	0.591677	9	0.0303933	YOR061W
-2.59781	-2.71093	-2.99801	-2.92142	14	0.0465742	YML035C
1.16002	1.202	0.84448	0.906734	24	0.0147788	YDR293C
3.20891	3.30059	2.80133	2.88405	6	0.021722	YDR224C;YBL002W
4.13096	4.08817	3.73172	3.65134	16	0.0116556	YGL076C
2.6778	2.78344	2.31297	2.2849	23	0.0156531	YMR105C
-2.03009	-2.17309	-2.6581	-2.52771	21	0.0366663	YDL019C
2.54654	2.32926	1.92756	1.83438	11	0.0422173	YHL034C
-0.440697	-0.663599	-1.23871	-1.07261	11	0.0491609	YLR284C
0.232645	0.44751	-0.569575	-0.506853	23	0.015852	YDR001C
1.46069	1.08165	0.295043	0.277386	9	0.0351597	YNL274C
-0.292141	-0.194349	-1.51537	-1.57578	13	0.0019418	YKR046C
1.34397	1.53013	0.0138464	0.178228	14	0.00846571	YGR088W
1.04164	0.986021	-0.472976	-1.25608	16	0.0410054	YDL198C
