# Supplementary material for: Adaptive laboratory evolution of native methanol assimilation in Saccharomyces cerevisiae
Source: Nat Commun. 2020 Nov 4;11:5564. doi: 10.1038/s41467-020-19390-9 (PMC7643182; doi:10.1038/s41467-020-19390-9)
Supplement: Supplementary file 6 — Source Data [file 41467_2020_19390_MOESM6_ESM.xlsx]

## Sheet: Figure 1a
					OD600nm
				Time (h)	Yeast extract		Yeast extract plus methanol
				0	0.02	0.02	0.02	0.02
				5	0.02	0.02	0.01	0.02
				9	0.06	0.07	0.04	0.04
				13	0.15	0.12	0.07	0.07
				17	0.18	0.19	0.16	0.16
				21	0.22	0.2	0.22	0.23
				25	0.21	0.22	0.25	0.26
				29	0.19	0.19	0.26	0.26
				33	0.19	0.19	0.27	0.27
				37	0.19	0.19	0.26	0.26
				41	0.18	0.18	0.26	0.28
				45	0.19	0.19	0.26	0.26
				49	0.19	0.19	0.26	0.26

## Sheet: Figure 1b
			% of metabolite pool 13C labelled
		replicate	F1,6BP	Pyruvate	G3P	RL5P	DHAP	CIT	3PG	PEP	ACCoA
		1	33.2246	2.43533	7.80384	1.06996	7.16196	2.38208	9.83135	10.0975	67.6039
		2		3.02538	9.46939	0.301302	8.15839	3.32214	11.6969	11.1509	53.6881

## Sheet: Figure 1c
				13C ethanol (SEM Torr)
				CEN.PK 113-5D
			11 hours	0.187239	0.135731
			18 hours	0.0434021	0.0325819

## Sheet: Figure 1d
				SEM Torr
				12C-Ethanol		13C-Ethanol
				0.00459	0.00407	0.00876	0.00771

## Sheet: Figure 2c
				OD600nm
				Strain
			Time (h)	CEN.PK 113-5D		Evolved A		Evolved B		Evolved C		Reconstructed EC
			0	0.05	0.06	0.06	0.06	0.06	0.06	0.06	0.06	0.05	0.06
			6	0.05	0.05	0.05	0.05	0.05	0.05	0.05	0.06	0.05	0.05
			24	0.12	0.12	0.18	0.15	0.14	0.13	0.18	0.15	0.17	0.14
			48	0.14	0.13	0.2	0.17	0.17	0.16	0.17	0.22	0.2	0.19

## Sheet: Figure 3a
			OD600nm
		Time (h)	CEN.PK 113-5D		Reconstructed EC
		0	0	0	0	0
		11	0.037	0.052	0.119	0.166
		14	0.137	0.163	0.272	0.323
		17	0.287	0.315	0.404	0.442
		18	0.326	0.355	0.444	0.483
		20	0.393	0.396	0.49	0.525
		34	0.479	0.467	0.545	0.591

## Sheet: Figure 3b
	CEN.PK 113-5D		Reconstructed EC
% 13C-CO2	82	81	77	84

## Sheet: Figure 3c
			13C-Ethanol (SEM Torr)	CEN.PK 113-5D		Reconstructed EC
			11 hours	0.187239	0.135731	0.0779154	0.0691044
			18 hours	0.0434021	0.0325819	0.0270109	0.0260474

## Sheet: Figure 3d
				12C-Ethanol (SEM Torr)		13C-Ethanol (SEM Torr)
			CEN.PK 113-5D	0.00459	0.00407	0.00876	0.00771
			Reconstructed EC	0.00334	0.0033	0.00634	0.00626

## Sheet: Figure 3e
		Summary data
			13C labelling %
			Strain
		metabolite	CEN.PK 113-5D		Reconstructed EC
		F1,6BP	33.2246		41.0395	43.1812
		Pyruvate	2.43533	3.02538	16.7367	14.2473
		G3P	7.80384	9.46939	23.3653	23.2214
		RL5P	1.06996	0.301302	3.84336	4.24513
		DHAP	7.16196	8.15839	22.915	21.7685
		CIT	2.38208	3.32214	11.1555	11.6508
		3PG	9.83135	11.6969	24.8622	25.9172
		PEP	10.0975	11.1509	28.6752	27.2451
		ACCoA	67.6039	53.6881	41.9479	51.1644
		Peak area and technical replicates
		Two biological replicates, each with 2 technical replicates
		F1,6BP
			surface area unlablled F-1,6-BP		surface area 13C labelled F-1,6-BP
		CEN.PK 113-5D	tech. replicate 1	tech. replicate 2	tech. replicate 1	tech. replicate 2
		biol.replicate 1	138662	119165	54605.9	73643.8
		biol. replicate 2	N/A	N/A	55684.8	47620.6
		Reconstructed EC
		biol.replicate 1	114471	117349	86141.4	75468.2
		biol. replicate 2	143928	102637	88377.9	95958.3
		Pyruvate
			surface area unlablled pyruvate		surface area 13C labelled pyruvate
		CEN.PK 113-5D	tech. replicate 1	tech. replicate 2	tech. replicate 1	tech. replicate 2
		biol.replicate 1	741788	1.3703e+06	19020.7	33273.2
		biol. replicate 2	1.24103e+06	2.09397e+06	38710.3	65338.4
		Reconstructed EC
		biol.replicate 1	1.5178e+06	1.13904e+06	263065	262021
		biol. replicate 2	2.0729e+06	1.07766e+06	281409	213593
		G3P
			surface area unlablled G3P		surface area 13C labelled G3P
		CEN.PK 113-5D	tech. replicate 1	tech. replicate 2	tech. replicate 1	tech. replicate 2
		biol.replicate 1	615558	588515	51157.7	50720.8
		biol. replicate 2	1.26719e+06	1.51959e+06	137133	153483
		Reconstructed EC
		biol.replicate 1	1.37691e+06	1.06567e+06	422403	322915
		biol. replicate 2	857837	1.12067e+06	243470	360433
		RL5P
			surface area unlablled RL5P		surface area 13C labelled RL5P
		CEN.PK 113-5D	tech. replicate 1	tech. replicate 2	tech. replicate 1	tech. replicate 2
		biol.replicate 1	272490	247321	4020.66	1707.97
		biol. replicate 2	588040	693278	1777.13	N/A
		Reconstructed EC
		biol.replicate 1	442101	407287	23860.4	10726.4
		biol. replicate 2	340212	382469	17120.3	14691.4
		DHAP
			surface area unlablled DHAP		surface area 13C labelled DHAP
		CEN.PK 113-5D	tech. replicate 1	tech. replicate 2	tech. replicate 1	tech. replicate 2
		biol.replicate 1	699150	691515	52296.7	54974.8
		biol. replicate 2	1.54567e+06	1.86487e+06	134254	169351
		Reconstructed EC
		biol.replicate 1	1.65448e+06	1.25088e+06	489748	373423
		biol. replicate 2	1.01613e+06	1.34652e+06	279985	378354
		Citrate
			surface area unlablled citrate		surface area 13C labelled citrate
		CEN.PK 113-5D	tech. replicate 1	tech. replicate 2	tech. replicate 1	tech. replicate 2
		biol.replicate 1	2.19025e+08	2.96563e+08	5.07407e+06	7.60401e+06
		biol. replicate 2	299333859	3.59416e+08	1.01443e+07	1.25209e+07
		Reconstructed EC
		biol.replicate 1	3.00238e+08	2.72685e+08	3.9618e+07	3.2515e+07
		biol. replicate 2	2.94971e+08	3.1562e+08	3.72466e+07	4.34069e+07
		3PG
			surface area unlablled 3PG		surface area 13C labelled 3PG
		CEN.PK 113-5D	tech. replicate 1	tech. replicate 2	tech. replicate 1	tech. replicate 2
		biol.replicate 1	614717	809944	75700.2	77163.1
		biol. replicate 2	862789	866247	110423	118657
		Reconstructed EC
		biol.replicate 1	2.17587e+06	1.98501e+06	664253	709683
		biol. replicate 2	2.85743e+06	2.03942e+06	995313	716577
		PEP
			surface area unlablled PEP		surface area 13C labelled PEP
		CEN.PK 113-5D	tech. replicate 1	tech. replicate 2	tech. replicate 1	tech. replicate 2
		biol.replicate 1	1.88187e+06	2.62351e+06	198782	312421
		biol. replicate 2	3.91926e+06	4.1445e+06	493377	518575
		Reconstructed EC
		biol.replicate 1	5.65884e+06	5.14213e+06	2.23741e+06	2.10186e+06
		biol. replicate 2	4.09489e+06	6.79058e+06	1.47963e+06	2.6339e+06
		ACCoA
			surface area unlablled ACCoA		surface area 13C labelled ACCoA
		CEN.PK 113-5D	tech. replicate 1	tech. replicate 2	tech. replicate 1	tech. replicate 2
		biol.replicate 1	212.113	740.386	1585.73	656.726
		biol. replicate 2	994.181	1220.66	613.094	2746.55
		Reconstructed EC
		biol.replicate 1	390.355	397.927	288.258	281.342
		biol. replicate 2	352.994	302.388	233.76	503.747

[truncated: 4 more sheets: Figure 4, Transcriptome, Proteome, Sheet1]
